# Supplementary material for: Serum Phosphorus Concentration and Coronary Artery Calcification in Subjects without Renal Dysfunction
Source: PLoS One. 2016 Mar 18;11(3):e0151007. doi: 10.1371/journal.pone.0151007 (PMC4798619; doi:10.1371/journal.pone.0151007)
Supplement: S1 Dataset — (XLSX) [file pone.0151007.s001.XLSX]

## Sheet: Data
age	sex	cr	egfr	p	cacs	dm	htn	sbp	ht	wt	bmi	ca	alb	a1c	hdl	ldl
47.2553	1	1.22	63.6012	3.3	0	0	0		171	72	24.623	10.1	4.7	5.1	48
45.3908	1	0.89	92.2736	3.5	0	0	0	131	176	80	25.8264	9.1	4.8	5.8	44	182
51.2334	1	0.96	82.5007	3.1	31.24	0	0	122	165	75	27.5482	8.5	3.8	5.1	42	128
73.2156	1	0.87	85.9643	5	1491.87	0	1	148	167	73	26.1752	10	4.3	5.9	36	158
51.1266	1	1.08	72.0463	3.7	2	0	0	122	169	70	24.5089	8.5	3.8	6.1	38	138
55.2553	1	0.94	83.2428	3.8	0	0	0	110	164	62	23.0518	9.1	4.4	5.6	36	143
49.8097	1	0.96	82.9741	3.6	9.09	1	0	110	168	72	25.5102	9.4	4.6	10	45	129
56.0329	1	1.02	75.5405	3.5	0	0	0	114	177	76	24.2587	9.1	4.7	5.7	49	129
58.1109	0	0.84	69.6112	3.7	0	0	1	148	157	67	27.1816	8.5	4.4	6	68	114
57.1362	0	0.75	79.6101	4	0	0	0	120	160	70	27.3438	8.5	4	5.9	56	107
55.5127	1	1.09	70.103	3.7	0	0	1	144	171	72	24.623	9.9	4.4		52
47.4497	0	0.58	111.217	3.2	0	0	0	115	167	67	24.0238	8.5	4.3	6	49	110
56.9418	1	0.86	91.6799	3.5	1.4	0	0	118	165	65	23.8751	9.2	4.4	5.6	44	124
60.4025	1	0.89	87.0739	4.2	0	0	0	100	160	60	23.4375	9.4	4.5		49	116
48.9747	0	0.75	82.1404	4.5	0	0	0	110	169	64	22.4082	9.2	4.6	5.4	56	129
51.7618	1	1.08	71.8659	4	0	0	0	118	170	68	23.5294	9	4.5	5.6	55	149
34.371	1	0.95	90.552	3.6	24.29	0	1	135	177	76	24.2587	9.9	4.8	5.9	54	145
37.974	0	0.78	82.6664	4.3	0	0	0	120	156	60	24.6548	9.4	4.4
53.577	1	1	77.993	3.5	0	0	0	98	170	74	25.6055	9.1	3.8	5.6	42	105
56.5749	1	1.08	70.5804	4.3	98	1	0	130	172	76	25.6896	9.1	4.1	7.3	46	119
52.3997	1	1.11	69.4563	3.2	0	0	0	126	164	74	27.5134	8.5	4.4	5.9	51	128
69.4511	0	0.85	66.2265	4.4	0.82	0	0	118	160	71	27.7344	8.3	4	7.8	30	106
50.5161	1	0.88	91.4763	3.5	0	0	0	112	168	61	21.6128	8.9	4.2	5.6	61	110
49.5989	0	0.85	70.9107	4.6	0	0	1	138	156	65	26.7094	9.7	4.4	6.1	52	170
48.2245	1	1.12	69.9096	3.2	0	0	1	134	175	71	23.1837	9.5	4.7	5.4	36	84
46.8145	1	1.04	76.6116	3.7	0	0	0	128	177	70	22.3435	8.8	4.8	6	38	103
68.5394	1	0.83	91.9869	3.8	114.6	0	0	124	170	67	23.1834	8.8	4.4	6.4	51	130
47.1759	1	1	80.0337	3.2	0	0	0	108	160	67	26.1719	9.5	4.7	5.8	39	145
61.2348	0	0.82	70.8174	3.6	0	0	0	100	155	60	24.974	9.4	4.3		46	129
61.2786	1	0.91	84.6215	3.5	7.1	0	0	118	173	68	22.7204	8.4	4.3	5.6	58	142
59.2799	0	0.74	80.2506	3.8	0	0	1	140	150	82	36.4444	8.9	4.1	6	31	94
43.8604	1	1.06	75.9442	3.4	0	1	1	130	165	74	27.1809	9.3	4.6	6.5	83	77
46.7214	1	1.08	73.3762	4	0	0	0	105	172	71	23.9995	8.5	4.2	5.6	61	121
53.7933	0	0.84	70.7108	4.7	0	0	1	132	155	57	23.7253	9.9	4.7		44	50
43.5483	0	0.9	68.1609	2.7	0	0	1	124	158	80	32.0461	9.6	4.6
59.1786	1	1.1	68.4733	3.9	23.5	0	0	118	163	78	29.3575	9	4	5.5	42	192
37.4428	1	1.21	67.3147	3.4	0	0	0	118	172	72	24.3375	8.4	4.2	5.6	30	105
46.3107	1	1.25	62.097	2.8	0	0	1	140	165	80	29.3848	8.7	4.5	5.8	41	157
45.4319	1	0.91	89.9208	4.2	81.9	0	1	130	175	72	23.5102	9.1	4.2	5.8	37	118
49.8754	0	0.75	81.8371	3.6	0	0	0	111	160	52	20.3125	9.5	4.7		64	121
55.7947	1	1.03	74.7594	3.9	0	0	0	100	158	57	22.8329	8.9	4.5		50	113
29.4264	1	1.24	68.7188	4	0	0	1	130	178	72	22.7244	9.7	4.6		42	90
51.9754	0	0.54	118.564	4.1	0	0	0	132	160	60	23.4375	9.6	4.6	5.6	59	136
47.8823	0	0.82	74.4432	2.9	0	0	0	130	159	57	22.5466	9.4	4.4	5.7	53	109
59.6085	1	1.01	75.4508	3.9	1186.5	0	1	197	172	76	25.6896	9.6	4.6		67	140
62.4175	1	0.93	82.217	4	0.82	0	1	138	174	70	23.1206	8.4	4.3	6	51	91
60.4079	1	1.03	73.5634	3.3	3	0	0	122	169	72	25.2092	9.1	4.8	6.5	53	129
56	0	0.7	86.5599	4.5	66.9	0	0	112	162	60	22.8624	9.6	4.4	5.6	47	157
58.5216	1	0.99	77.5015	3.4	0	0	0	110	180	71	21.9136	8.6	4.1	5.7	39	83
50.5051	1	1.11	69.9775	3.7	0	0	0	110	164	60	22.3081	9.2	4.4	6	55	91
57.3361	1	0.89	87.9997	4.1	0	1	0	120	177	79	25.2163	8.9	4.6	8.1	51	114
64.4189	0	0.76	76.5162	3.3	0	1	1	126	155	55	22.8928	9.9	4.2	5.9	36	141
41.9822	1	1.11	72.6529	4	0	0	0	137	174	77	25.4327	9.3	4.2	5.9	33	129
72.4901	1	0.88	85.0097	3.4	165.4	0	0	124	160	50	19.5312	7.8	3.9	5.7	55	104
57.5661	1	1.03	74.2865	2.9	0	0	0	120	165	74	27.1809	8.7	4.5	6.2	42	133
47.4798	1	1.17	66.6838	3	0	0	0	132	171	75	25.6489	8.7	4.5	6	35	120
60.1123	1	1.22	60.5688	2.8	0	0	1	135	165	58	21.3039	10.1	4.7		38	93
51.5154	1	1.07	72.712	3.5	19.6	0	0	122	173	78	26.0617	9.1	4.3	5.7	46	99
51.1129	0	0.94	62.751	5	117.2	0	0	126	162	56	21.3382	10	4.6		66	50
59.7344	0	0.68	88.3391	3.9	6.3	0	0	117	160	55	21.4844	9.5	4.1	6.3	75	85
50.8501	1	0.91	87.8875	3.6	0	0	1	150	172	75	25.3515	9.1	4.3	6	42	118
58.1109	1	0.92	84.4661	3.4	0.66	0	1	140	165	63	23.1405	9.4	4.5	5.5	45	210
52.449	1	0.9	88.4577	4.2	0	0	0	97	165	53	19.4674	9.3	4	5.5	39	120
52.449	0	0.9	65.6356	4.2	0	0	0	100	164	53	19.7055	9.3	4	5.9	39	120
58.423	0	0.78	75.744	3.9	122.97	0	0	122	162	68	25.9107	9	4.1	6.1	33	117
84.4244	1	1.15	60.5229	3.2	7.86	1	1	153	142	48	23.8048	8.9	4.2	8.7
59.5674	1	0.74	108.048	3.1	0	0	1	144	165	68	24.977	9.9	4.3	5.7	57	64
61.128	1	0.99	76.8189	3	0	0	0	123	180	80	24.6914	8.9	4	5.4	35	87
53.9411	0	0.85	69.7128	4	0	0	0	130	165	90	33.0579	8.8	4	5.7	55	86
59.7454	0	0.81	72.1872	4.8	0	0	0	136	155	52	21.6441	9	4.3	5.8	56	124
51.9781	1	1.03	75.8425	4.1	10.91	0	1	140	170	75	25.9516	9	4.3	6	53	130
56.2245	1	1.08	70.6695	4.5	0	0	0	123	170	71	24.5675	9	4.1	5.8	52	97
65.3634	1	0.86	89.1485	3.7	42.1	0	0	137	161	62	23.9188	8.9	4	5.6	46	139
69.6208	0	0.91	61.1832	4.1	130.2	0	1	130	153	68	29.0487	9.5	4.3		41	63
65.7057	1	0.74	105.918	3.9	0	0	0	110	172	53	17.9151	8.9	4	5.8	50	166
63.7043	1	1.08	68.9002	3.1	57.97	0	0	118	162	69	26.2917	8.8	4.3	5.7	53	66
70.6338	1	1.08	67.471	3.5	4.7	0	1	140	153	64	27.3399	9.4	3.8
62.4203	1	1.14	65.0008	3.4	0	0	0	125	163	60	22.5827	10.5	4.8		42	115
48.6434	0	0.95	62.6157	2.8	0	1	1	100	156	46	18.902	8.1	3.1	6.5
55.9179	1	0.92	85.1283	5	0	0	0	120	170	57	19.7232	9.2	4.5	5.2	54	87
49.848	1	1.14	68.0373	3.7	10.4	0	0	130	167	73	26.1752	8.9	4.4	6	52	144
47.5373	1	1.15	68.0072	4	0	0	1	131	161	67	25.8478	9.6	4.5		43	55
47.5373	1	1.15	68.0072	4	0	0	1	131	161	64	24.6904	9.6	4.5		43	55
56.4627	0	0.62	99.4064	3.6	0	0	0	118	158	59	23.634	8.5	4	5.7	53	137
18.4641	1	1.01	95.7165	4.9	0	0	1	148	178	95	29.9836	9.7	4.9	5.6	33	77
52.1068	1	0.86	93.3463	3.7	10.91	0	0	128	163	72	27.0993	8.7	4.2	6.2	61	98
52.3368	1	0.93	85.2101	4	0	0	0	124	168	73	25.8645	8.7	4.3	6.3	35	111
52.679	1	1.25	60.4939	3.1	0	0	0	143	169	74	25.9095	9.9	4.8		40	148
38.5927	1	0.93	90.6459	2.8	0	0	0	105	171	77	26.3329	8.6	4.5	5.8	41	144
50.475	1	0.93	85.8389	4.3	0	0	0	118	164	70	26.0262	8.3	4.4	5.9	55	131
49.4593	1	1.17	66.1332	3.5	0	0	0	138	181	79	24.114	8.2	3.9	6.3	36	148
56.7995	1	0.9	87.0383	4.2	0	1	1	121	178	68	21.4619	8.2	4.2	8.8	84	75
41.8426	1	1.11	72.7021	3.6	0	0	0	108	170	64	22.1453	8.4	4.2	5.9	60	145
58.642	1	0.99	77.4691	4.1	0	0	0	110	175	69	22.5306	8.7	3.5	5.5	41	137
48.6598	0	0.8	76.345	3.9	0	0	0	135	148	49	22.3703	9.3	4.3		43	148
54.5407	0	0.87	67.7146	4.5	0	0	0	135	161	60	23.1473	8.5	4	5.5	76	122
60.8378	1	1.01	75.1388	4.5	5.68	0	1	158	174	75	24.7721	9	4.2	5.7	38	208
58.6092	0	0.88	65.8585	3.3	0	0	0	100	163	93	35.0032	9.2	4.3	6.1	40	162
57.4867	1	0.95	81.5742	3	0	0	0	122	174	78	25.763	8.6	4.3	5.9	51	137
56.4901	1	1.06	72.1414	2.5	150	0	1	146	171	67	22.913	8.8	4.1	5.8	46	110
46.5051	1	1.23	63.2099	3.8	8.9	0	0		178	77	24.3025	10	4.7
55.384	1	1.03	74.8716	3.6	0	0	1	130	176	75	24.2123	9.2	4	6	43	104
47.5784	1	1.1	71.5742	3.6	0	0	0	121	173	83	27.7323	9.3	4.3
48.3833	1	1.13	69.15	3.4	0	0	0	116	172	74	25.0135	9.2	4.5		31	81
51.3676	1	0.81	100.317	3.6	0	0	0	130	178	65	20.5151	8.3	3.5	5.8	35	131
64.0027	0	0.65	91.766	3.7	14	1	1	140	155	82	34.1311	8.5	4	7.1	55	138
50.4942	0	0.69	89.8777	3.5	0	0	0	124	156	71	29.1749	8.6	4.2	6	51	117
76.0274	1	0.92	79.9816	4.4	250.86	0	0	132	165	64	23.5078	9.6	4.1		34	137
66.3463	0	0.84	67.7633	4.5	0	1	1	115	155	61	25.3902	9.7	4	5.7
57.4209	1	1.09	69.6236	2.9	0	1	1	168	170	65	22.4913	9.3	4.4	6.5	52	103
42.1711	0	0.97	62.9259	4.4	0	0	0	126	160	55	21.4844	10	4.8		61	129
51.8029	1	0.68	122.549	3.2	40.7	0	0	120	169	60	21.0077	8.8	4	6.1	55	125
49.0431	0	0.8	76.2235	3.5	0	0	0	115	163	55	20.7008	9.2	4.2
44.9665	0	0.96	62.8586	6.9	0	0	0	133	156	53	21.7784	9.5	4.5		56	143
47.2005	0	0.89	67.9258	4	0	0	0	102	161	53	20.4467	9.2	4.2		66	74
52.4408	1	1.08	71.6761	3.4	41.76	0	0	134	174	85	28.075	9.7	4.1	6.6	46	146
47.4552	1	0.97	82.7976	3.1	79.62	1	0	140	171	74	25.3069	9	4.1	7.3	35	109
55.822	0	0.81	73.1895	4.2	183.8	0	1	137	158	65	26.0375	9.9	4.7	6.1	45	114
49.9083	0	0.84	71.7951	4.2	0	0	1	150	161	71	27.3909	9.8	4.4	6.5	69	168
53.8919	1	1.08	71.28	3.7	12.31	0	1	137	163	62	23.3355	9.6	4.5
46.2286	1	1.05	75.9641	4.1	0	0	0	123	181	75	22.8931	9.5	4.6	5.6	61	116
48.9473	0	0.87	69.2184	3.4	0	0	0	128	159	45	17.7999	9.4	4.7	5.6	63	120
41.5962	1	0.84	100.404	3.6	0	0	0	110	175	70	22.8571	9.7	4.7	5.3	50	114
57.7413	1	0.83	95.2446	3.4	31	0	0	112	167	80	28.6851	8.7	4.1	6.2	44	101
67.2745	0	0.87	64.8908	3.9	1.55	0	1	135	152	61	26.4024	9.4	4.4
40.8542	1	0.93	89.604	3.4	0	0	0	116	172	69	23.3234	9.1	4.3	5.4	30	122
63.7728	0	0.82	70.236	3.4	0	0	0	130	157	58	23.5304	9	3.6
56.1725	1	0.73	111.073	4.3	0	0	0	110	155	53	22.0604	9.3	4.2	5.3	44	138
53.9001	0	0.82	72.6755	4.2	0	0	1	126	156	53	21.7784	10.5	4.3		35	122
51.5291	1	1.06	73.5002	3.6	0	0	1	150	177	97	30.9617	8.9	4.5	5.7	48	187
56.7775	0	0.84	69.94	3.6	0	0	0	129	150	57	25.3333	9.2	4.4
70.9213	0	0.65	89.8736	5	0	0	0	122	156	65	26.7094	9	4.3	5.8	57	121
53.7796	0	0.78	77.0281	3.2	0	0	0	107	155	56	23.3091	9.5	4.7	5.5	50	178
43.3073	1	1.09	73.7269	3.4	0	0	0	139	174	89	29.3962	9.8	4.5
72.4517	1	1.02	71.7007	3.9	87.1	0	0	124	175	74	24.1633	9.1	4.4	6	57	73
54.9651	1	1.19	63.4774	3.2	21	0	0	115	171	75	25.6489	9.4	4.3		33	127
35.102	1	0.83	105.371	3.3	0	0	0	122	178	76	23.9869	9.1	4.1	5.3	36	141
46.5435	1	1.11	71.1476	3.6	0	0	0	117	170	78	26.9896	9.1	4.2	5.4	60	92
57.3607	1	1.11	68.1925	4.4	477.3	0	1	123	170	70	24.2215	8.6	3.8
56.6626	0	0.92	62.9958	3.3	0	0	0	151	153	58	24.7768	9.7	4.6		52	145
55.05	1	0.84	94.8519	3.4	162.78	0	1	156	180	90	27.7778	9.1	4.1	6	39	109
52.4901	0	0.51	126.395	3.6	0	0	0	116	157	56	22.719	8.5	3.7	4.8	45	108
44.6352	1	1.02	79.1096	3.3	0	0	0	110	170	65	22.4913	8.5	3.6	5.6	52	177
41.4483	0	0.6	109.926	4.4	8.93	0	0	132	160	60	23.4375	8.3	4.5	5.3	34	152
46.0917	1	0.92	88.5343	4.1	0	0	0	118	164	73	27.1416	9.4	4.3	5.5	51	122
46.2094	1	0.93	87.3913	3.3	0	0	0	130	178	79	24.9337	9.1	4.7	6.4	35	85
56.3258	0	0.74	81.0877	2.8	0	0	1	130	158	60	24.0346	9.6	5
44.4353	1	1.03	78.2952	3.9	0	0	0	110	175	85	27.7551	8.6	3.9	6.9	35	117
53.577	1	1	77.993	3.6	0	0	1	158	175	72	23.5102	9.2	4.4	5.3	80	166
52.6051	1	0.85	94.4322	3.7	132.33	1	0	130	166	63	22.8625	9.3	4.1	8.6	89	116
62.3737	1	1.03	73.0867	3.4	0	0	1	135	158	59	23.634	9.5	4.4
48.95	1	0.94	85.3156	3	0	0	0	118	170	63	21.7993	8.8	3.8	5.9	46	128
43.6523	1	0.97	84.2136	3.4	0	0	0	120	178	83	26.1962	9.7	4.4	5.9	47	127
75.1704	1	1.12	63.8856	3.1	0	0	0	110	165	58	21.3039	9.5	4.4	6	60	176
44.7693	1	1.09	73.2316	3.8	0	0	0	140	174	94	31.0477	9.3	4.4		36	147
57.5496	0	0.94	61.2581	2.9	0	0	0	121	156	59	24.2439	9.1	4.2		35	88
52.0192	1	0.94	84.2689	2.7	0	0	0	122	174	67	22.1297	8.6	3.6	5.8	65	103
61.8836	0	0.63	95.7884	4.1	36.4	0	1	142	157	62	25.1532	9.2	4.4	5.5	50	153
69.0048	1	1.05	70.0314	2.6	1498.67	0	0	121	167	67	24.0238	8.8	4.7	5.1	50	146
50.6968	1	1.17	65.8022	3.4	0	1	1	145	158	55	22.0317	9.9	4.5	11.5
53.6509	1	0.87	91.5648	3.8	65.58	0	0	118	170	66	22.8374	9.3	4.5	5.5	38	117
55.4004	1	0.79	101.682	3.7	24.14	0	0	130	175	88	28.7347	9.6	4.6	5.9	35	100
54.9651	1	0.95	82.3204	3.2	734.09	1	1	136	162	59	22.4813	8.8	3.8	7.2
61.0075	1	0.97	78.6811	3.7	0	0	1	140	160	60	23.4375	9.4	4.1	6	39	121
65.5633	1	1.16	63.077	3.6	784.08	0	1	142	169	53	18.5568	9.3	4.7	5.6	30	51
34.6858	0	0.58	118.521	3.6	0	0	0	110	158	69	27.6398	8.2	4.1	5	93	119
39.8385	1	0.78	110.331	3.9	0	0	0	118	165	60	22.0386	8.4	4.1	5.4	42	116
52.9774	1	0.9	88.2779	3.9	4.82	0	0	159	170	72	24.9135	10.5	4.8		40	148
50.7762	1	1.02	77.0663	4	0	0	1	138	164	72	26.7698	9.9	4.8		47	119
58.0287	0	0.79	74.7413	4.6	0	0	0	110	152	60	25.9695	9.4	4
46.9925	1	0.94	86.0254	3.8	0	0	0	120	176	78	25.1808	9.1	4.4	5.6	57	203
50.7132	1	0.94	84.705	2.8	88.73	0	0	129	170	83	28.7197	8.7	3.8	5.4	30	110
42.2067	1	0.99	82.8176	3.2	28.72	0	0	123	170	73	25.2595	9	5.2	5.3	44	209
68.2957	0	0.84	67.3662	3.7	23.69	0	0	118	155	58	24.1415	9.8	4.4		56	160
61.9028	1	1.19	61.964	3.7	0	0	0	128	168	68	24.093	9.6			51	132
48.9747	1	0.76	109.022	2.8	0	0	0	126	170	76	26.2976	8.9	4.5	5.9	37	43
45.6975	0	0.68	93.2757	4.1	0	0	0	109	160	56	21.875	9.1	4.3	5.5	61	151
56.6571	1	0.86	91.7733	3.4	0	0	1	138	174	63	20.8086	8.5	4.3	5.3	70	70
36.8788	1	1.3	62.1572	3.9	0	0	0	122	175	78	25.4694	9.1	4.3	5.9	41	146
48.0876	1	0.95	84.5848	3.2	0	0	0	130	176	74	23.8895	8.7	4.2	5.5	38	104
48.0849	0	0.83	73.3463	3.3	0	0	0	121	159	57	22.5466	9	4.4	5.6	63	110
54.935	1	1.07	71.7695	3.5	0	0	0	122	172	82	27.7177	8.9	4.3	6.7	45	126
55.7098	1	0.87	90.8675	4	0	0	0	130	176	68	21.9525	9.1	4.1	5.5	62	67
54.6366	0	0.89	65.9382	4	0	0	0	128	169	54	18.9069	9.4	4.5	5.9	70	100
49.6893	1	0.84	96.8453	4.6	0	0	0	122	172	72	24.3375	9.2	4.3	6	39	194
53.6263	1	0.93	84.7901	4.8	130.91	0	0	110	172	75	25.3515	9.6	4.7	9.4	45	73
53.7878	1	1.07	72.0776	4.9	0	0	0	118	169	72	25.2092	9.2	4.1	6.3	67	88
60.9802	0	0.56	110.063	4.3	0	0	0	122	155	60	24.974	9.2	4.4	5.7	37	94
46.5654	0	0.67	94.5224	3.9	0	0	0	104	163	67	25.2174	8.6	4	5.7	55	119
49.9713	1	0.92	87.0937	4.1	93.96	0	0	123	165	60	22.0386	8.7	4	6	60	138
47.9973	0	0.63	100.859	3.8	0	1	0	122	150	50	22.2222	8.6	4.2	6.9	55	102
47.8823	1	0.99	80.7234	3.5	0	0	0	123	170	64	22.1453	9.2	5.1	5.6	80	107
47.8877	1	0.99	80.7215	3.6	0	0	1	148	165	66	24.2424	8.4	4.2	5.5	40	91
71.7591	1	0.92	80.9252	4	670.9	0	1	166	165	50	18.3655	9.4	4.4	5.4	34	88
59.8741	1	1.17	63.6168	4.5	82.9	0	0	122	170	75	25.9516	8.3	4.5	6.1	36	158
58.2149	1	0.7	115.743	4.8	0	0	0	110	154	51	21.5045	8.4	4.2	5.3	68	109
63.2909	1	0.9	85.1471	4.7	487.09	0	0	135	165	65	23.8751	9.4	4.1	5.9	41	106
58.601	1	1	76.5867	3.4	373.55	0	1		170	72	24.9135	8.8	4.1	6	51	111
70.8775	1	1.06	68.8941	3.8	0	0	1	126	165	72	26.4463	10.3	5.1		39	138
40.7666	1	0.97	85.3909	3.8	0	0	0	118	170	54	18.6851	8.9	4.2	5.3	47	101
55.5291	0	0.74	81.3225	4	0	0	0	122	160	53	20.7031	8.9	4.3	5.5	85	106
60.6927	1	1.04	72.6783	4	0	0	0	130	178	90	28.4055	8.8	4.5	7.2	48	136
60.6927	0	0.84	68.9997	4.4	43.44	0	0	118	165	60	22.0386	8.8	4.4	6.3	55	148
63.5264	1	0.88	87.3183	3.7	0	0	0	96	170	68	23.5294	8.9	4.6	6.8	55	85
55.2115	1	0.92	85.3483	2.8	0	0	0	126	174	80	26.4236	9.1	4.5	5.9	62	95
46.9788	0	0.77	80.3592	3.1	0	0	0	90	159	62	24.5243	8.3	3.7	5.6	43	88
57.358	1	1.15	65.4633	3.1	0	0	0	141	160	62	24.2188	9.6	4.5		71	77
61.7194	0	0.92	61.9121	3	23.6	0	1	145	155	60	24.974	9	3.7		73	65
46.2642	0	0.73	85.728	3.6	0	0	0	128	160	57	22.2656	8.5	4.1	5.7	52	101
67.4442	1	0.95	78.9713	3.3	177.6	0	0	124	170	63	21.7993	8.5	3.4			92
51.6112	1	1.08	71.9085	3.6	0	0	0	110	174	68	22.46	9.9	4.6	7.7	89	78
64.2902	0	0.81	71.1208	3.2	2451.16	0	1	122	148	55	25.1096	9.1	2.9
49.1882	1	1.17	66.207	3.7	11.74	0	0	122	160	67	26.1719	9.1	4.3	5.4	40	165
49.4538	1	1.18	65.4883	4	0	0	0	113	161	64	24.6904	9.8	4.8		44	150
52.115	0	0.94	62.5042	4.2	0	0	0	112	159	63	24.9199	10.1	5		42	141
38.423	1	0.94	89.6141	3.8	0	0	0	110	180	60	18.5185	8.9	4.4	5.3	72	104
44.2738	0	0.8	77.8231	4.2	0	0	0	110	158	52	20.83	8.9	3.7	5.6	51	110
51.4086	1	1.12	69.0081	2.4	1370.97	1	0	150	170	67	23.1834	8.5	3.3	9.4	22	82.4
73.0979	1	1.08	67.003	3.8	2490.81	0	0	156	150	48	21.3333	9	4
51.7509	0	0.74	82.4942	4.6	0	0	1	138	158	58	23.2335	8.8	4.1	5.4	56	160
56.9555	1	0.97	79.7866	4.1	815.9	1	0	128	173	73	24.3911	9.5	4.8	7.3	46	93
52.3915	0	0.78	77.4381	4.2	0	0	0	122	158	50	20.0288	9.4	4.4	5.5	76	138
47.5674	1	1.04	76.3638	3.4	0	0	0	110	175	79	25.7959	9.3	4.8	5	46	114
56.4244	0	0.78	76.2811	4.6	40.03	0	0	118	195	92	24.1946	9.2	3.8	5.3	43	105
66.308	0	0.72	80.9659	3.5	0	0	0	120	156	51	20.9566	8.2	4.2	5.9	54	104
51.9617	0	0.55	116.086	3.3	0	0	1	147	163	62	23.3355	8.2	4	6.1	44	153
44.9802	0	0.64	100.357	3.9	0	0	0	118	158	58	23.2335	7.8	4.1	5.9	54	102
45.9658	1	0.83	99.758	3.5	0	0	1	126	173	94	31.4077	7.7	4.4	6.2	41	164
47.9206	1	0.99	80.7103	4.7	0	0	0	116	168	70	24.8016	8.6	4.5	6	42	118
68.1095	1	0.99	75.1508	3.8	1387.38	1	0	130	175	67	21.8776	8.6	3.3	11.2	34	55
55.6824	1	0.96	81.1178	4	0	0	0	120	170	65	22.4913	10	4.9	5.6	42	170
65.1389	0	0.81	70.9317	4.5	0	0	0	116	150	55	24.4444	9.6	4.6	6.6	49	141
60.3395	0	0.89	64.6225	3.7	0	0	1	109	152	65	28.1337	9.8	4.4
69.0021	0	0.87	64.5577	3	0	0	0	124	152	56	24.2382	9.3	3.9		32	123
55.9288	0	0.57	109.747	5.1	0	0	0	106	158	60	24.0346	9	3.9	5.9	38	90
50.2231	1	0.95	83.842	3.4	71.75	1	0	126	179	85	26.5285	8.9	4.6	7.5	34	168
46.1328	0	0.64	99.8427	3.8	0	0	0	122	160	66	25.7812	9.1	4.5	5.9	42	145
55.4114	1	1.09	70.1289	4.1	0	0	0	120	172	71	23.9995	9	4.1	5.6	42	116
76.0794	1	1.17	60.5975	4.3	4790.36	0	1	135	165	48	17.6309	9.2	3.8	5.6	36	82
51.8549	1	0.93	85.3702	3.4	0	0	0	132	177	74	23.6203	9	4.7	4.8	54	91
70.7899	0	0.85	65.9703	3.6	266.22	0	1	127	160	72	28.125	8.3	3.3
63.937	1	0.6	135.67	3.2	0	0	0	110	166	58	21.048	8.4	4.5	5.2	55	138
63.321	1	0.89	86.2438	3.9	4.89	1	1	138	169	75	26.2596	8.7	4.5	8.3	48	102
59.8522	1	1.04	72.8844	3.7	3.12	0	0	130	174	80	26.4236	8.1	4	5.8	34	147
43.6715	0	0.89	69.0058	2.8	0	0	0	130	158	58	23.2335	7.7	4.6	5.1	72	131
57.3662	1	1.1	68.9071	3.3	15.57	0	0	128	177	75	23.9395	7.3	4.4	5.8	38	77
70.7598	0	0.88	63.3873	3.5	0	0	0	138	155	54	22.4766	9.1	4.1		66	137
43.3101	1	0.93	88.5485	3.6	0	0	1	122	178	78	24.6181	9.3	4.5	5.4	37	125
49.9959	0	0.8	75.9263	3.9	0	0	0	112	164	74	27.5134	9.4	4.7	5.8	48	237
51.4223	1	0.9	88.8134	3.9	0	0	0	120	174	65	21.4692	8.9	4.8	5.6	48	152
52.0219	1	0.97	81.2676	3.9	18.3	0	0	128	176	78	25.1808	8.8	4.7	5.3	29	98
54.9459	1	1.12	68.0822	4	5.54	0	1	138	168	63	22.3214	8.6	4.4	5.8	67	142
54.883	1	0.98	79.4433	3.4	0	1	1	122	178	84	26.5118	8.4	4.3	6.8	42	120
31.6879	0	0.76	88.3694	2.9	0	0	0	166	166	85	30.8463	9.5	4.5		72	99
67.3676	0	0.74	78.1939	3.1	0	0	0	132	160	64	25	8	3.9	5.6	31	106
45.0951	1	1.16	68.0558	3.2	0	0	0	113	168	65	23.03	9.2	3.8
61.2047	1	0.83	94.1249	3.4	0	0	0	118	168	61	21.6128	8.7	4.3	5.8	54	140
43.6879	1	1.15	69.183	3.2	0	0	0	149	179	78	24.3438	9.5	4.4		48	139
59.8385	0	0.52	120.35	4.7	0	0	0	136	153	51	21.7865	8.7	4.4	5.4	57	157
57.7358	1	1.15	65.3762	3.7	0	0	0	120	169	68	23.8087	9	4.1	6.2	58	109
57.5195	1	1.2	62.2903	4.2	0.27	0	0	114	173	68	22.7204	9	4.5	6.9	65	98
62.1383	1	0.98	77.466	3.3	0	0	0	114	168	59	20.9042	8.1	3.6	5.4	36	87
33.0103	1	1.12	75.5014	3.4	0	0	0	130	170	73	25.2595	9.8	4.6
56.8597	1	0.75	107.397	3.7	0	1	0	120	173	68	22.7204	8.8	4.3	6.8	44	88
59.0554	0	0.62	98.5045	3.2	0	0	0	134	153	52	22.2137	7.6	3.9	6	64	81
36.1862	1	0.95	89.6109	3.4	0	0	0	108	163	73	27.4756	8.9	4.8	6.3	56	99
50.4613	1	0.94	84.7906	3.2	0	0	0	130	179	74	23.0954	8.9	4.4	5.6	48	102
49.1581	1	0.93	86.3008	3.3	0	0	0	128	164	55	20.4491	9.8	4.7	5.6	62	60
49.6044	1	1.16	66.7518	3.5	33.39	0	0	140	166	63	22.8625	9.4	4.3		50	101
64.6434	0	0.91	62.1115	3.3	0	1	1	150	162	58	22.1003	9.5	3.9	8.4	40	110.8
49.065	1	1.04	75.8848	4.9	0	1	0	126	165	70	25.7117	9.8	4.4	7.4	48	180
51.0007	1	1.08	72.0824	3.7	0	0	0		158	50	20.0288	9.7	4.3	5.5	51	171
60.5941	1	1.06	71.1216	3.6	0	0	0	148	167	62	22.231	9.4	4	5.5	46	110
51.0746	1	1.2	63.8113	3.6	1.1	0	1	127	168	70	24.8016	10	4.8	5.5	32	120
73.7687	1	0.97	75.7052	3.4	48.24	0	1	140	172	74	25.0135	8.7	3.7
49.3826	1	1.09	71.7881	3.6	0	0	0	122	170	67	23.1834	10.3	4.9	5.6	34	139
46.9021	1	1.1	71.7825	2.9	0	0	0	151	172	76	25.6896	9.6	4.3	5.8	32	106
60.7392	1	1.11	67.4048	4.2	9.02	0	0	162	162	69	26.2917	10	4.5		47	68
61.3881	1	1.15	64.5672	3.7	4.02	0	1		173	75	25.0593	9.7	4.3	6.1	40	95
60.3723	1	1.02	74.4052	2.8	69.93	1	1	126	159	58	22.9421	9.3	4.5
54.7324	1	1.05	73.4044	3.8	1.06	0	0	141	178	76	23.9869	8.3	3.2	5.3	23	63
52.0082	1	1.02	76.6921	3	0	0	0	145	180	79	24.3827	9.1	4	5.6	50	75
44.668	1	1.15	68.8721	2.3	27.27	1	0	132	175	109	35.5918	9.3	4.5	9	54	209
51.0582	1	1.16	66.3615	4.3	0	0	0	139	163	64	24.0882	9.9	4.6	5.6	47	119
62.5435	1	1.09	68.4263	3.4	0	0	0	147	173	69	23.0546	8.7	4.1	5.4	43	102
49.1855	1	0.94	85.2326	4.3	0	0	1	171	173	69	23.0546	10	4.5	6.5	45	38
50.5736	1	1.01	78.0108	4.5	1.62	0	0	128	174	77	25.4327	8.3	3.9	6	34	88
65.5934	1	1.15	63.7045	4.2	500.99	0	1	141	154	65	27.4077	9.8	4.5
58.9624	1	0.83	94.8408	4.3	459.07	0	0	123	162	66	25.1486	8.5	4.1	6	34	74
63.1567	0	0.73	80.4789	4	12.33	0	1	134	150	51	22.6667	9.7	4.7	6.4	37	118
46.9213	1	0.97	82.988	3	0	0	1	128	167	70	25.0995	6.3	2.6		41	85
57.2621	1	1.21	61.7528	3.3	12.7	1	0		165	64	23.5078	9.7	4.1	9.1
55.0856	1	0.93	84.3292	3.7	0	0	0	110	175	72	23.5102	9.1	4.2	5.7	32	97
52.9637	0	0.58	108.762	4	0	0	0	117	158	57	22.8329	9.2	4	5.4	59	138
57.0459	1	0.82	96.8241	3.8	0	0	0	125	169	64	22.4082	9.9	4.7	4.8	57	116
53.1609	1	0.85	94.2309	3.7	4.87	0	0	122	160	60	23.4375	9.9	4.4	5.8	64	115
54.5353	1	0.89	88.8989	3.3	16.88	0	0	96	171	75	25.6489	8.8	3.7	5.7	36	107
60.7064	0	0.67	89.5685	4.2	42.68	0	0	135	158	61	24.4352	9	4.1	5.7	55	150
56.3012	1	1.02	75.4672	3.4	0	0	0	118	169	65	22.7583	9.6	4.5	5.6	40	100
56.1123	1	1	77.2644	3.8	0	0	0	127	178	88	27.7743	9.1	4.1	6.5	62	94
53.0541	0	0.66	93.6635	3.8	11.33	0	0	128	165	72	26.4463	8.3	3.8	5.5	45	103
53.1088	0	0.73	83.3602	5	270	0	0	124	160	65	25.3906	8.9	4.3	5.5	56	133
51.3265	1	1	78.6754	3.4	0	0	0	110	168	60	21.2585	8.3	4	5.1	60	99
53.0541	1	0.83	96.8956	3.7	15.8	1	0	116	176	68	21.9525	8.2	4.1	7.1	45	54
47.6413	1	0.93	86.8516	3.1	0	0	0	110	172	63	21.2953	7.5	4.3	5.9	34	90
52.9911	1	0.97	80.9637	3.8	144.13	1	0	115	175	69	22.5306	8.9	4.1	9.4	37	151
58.601	0	0.81	72.4712	4.2	0	0	0	132	151	53	23.2446	8	4.1	5.3	56	103
54.7379	1	0.95	82.3896	3.9	0	0	1	138	163	62	23.3355	10.3	4.5	5.5	37	139
65.963	0	0.88	64.297	4	0	0	0	120	160	58	22.6562	9.8	4.8	6.3	64	166
51.9863	1	0.85	94.6593	4	1.79	0	0	120	178	83	26.1962	8.9	3.8	5.2	33	89
52.4901	0	0.79	76.2789	3	2.14	0	0	132	160	62	24.2188	9.2	4.2	5.5	37	90
54.7899	0	0.61	101.91	4.4	0	0	0	100	155	49	20.3954	8.8	4.1	4.7	61	163
54.1711	0	0.62	100.246	4.5	0	0	0	118	153	52	22.2137	7.9	3.5	5.6	35	128
55.3237	0	0.69	88.2265	5	0	0	0	121	154	54	22.7694	8	3.9	5.7	62	115
41.2348	0	0.73	87.7544	4.2	0	0	0	108	168	56	19.8413	7.7	4.3	5.8	68	149
59.1622	1	0.89	87.4414	3.5	102.17	0	0	133	167	66	23.6652	7.6	3.7	5.4	45	108
75.0746	0	0.72	78.9505	4.6	230.25	1	0	138	165	60	22.0386	9.5	4	7.9	30	91
63.0171	1	0.72	110.252	3.6	57.07	0	0	118	160	63	24.6094	8.9	3.9	6.1	46	60
59.9124	1	0.86	90.7384	3.7	329.94	0	0	121	173	70	23.3887	8.9	3.8	6.2	69	78
41.128	1	1.01	81.3544	3	0	0	1	151	170	77	26.6436	9.4	4.2	6	37	85
61.0979	1	1.21	60.9453	3.7	179.7	0	1	155	167	66	23.6652	9.5	4.6	6	41	103
58.3162	1	1.03	74.0915	3.5	0	0	0	126	162	68	25.9107	8.1	3.3	5.5	30	100
60.0192	1	1.21	61.1661	4.3	42	0	1	130	174	75	24.7721	10.2	4.8	5.8	44	156
65.6893	1	0.88	86.7269	3.5	186.24	0	0	118	165	70	25.7117	8.2	4.4	4.8	49	109
48.9692	1	0.97	82.2714	3.3	0	0	0	114	182	72	21.7365	9.5	4.3	5.6	40	120
58.7734	1	0.99	77.4339	3.7	0	0	0	118	173	69	23.0546	9.3	4.1	5.7	56	93
54.9925	1	0.76	106.487	4	0	0	0	124	174	72	23.7812	8.5	3.9	5.6	63	84
56.8569	1	0.76	105.769	3.7	70.51	0	0	135	174	72	23.7812	8.8	4.3	5.3	59	140
53.4456	1	0.83	96.7511	3.1	0	0	0	118	177	93	29.685	8.4	4.1	6.1	47	93
45.9521	1	1.09	72.845	2.6	133.03	0	0	121	173	67	22.3863	9.8	4.4	5.7	62	76
60.3313	0	0.84	69.0834	3.5	0	0	0	136	157	47	19.0677	9.6	4.6	5.8	43	121
75.4689	1	1.08	66.5703	4	1574.73	0	1	124	159	65	25.711	9.6	4.4	5.5	53	98
62.2998	0	0.91	62.5788	4.1	0	0	1	130	158	53	21.2306	10.4	4.4
56.8706	0	0.71	84.8882	4.1	0	0	0	136	157	54	21.9076	8	3.6	5.6	51	102
70.8775	0	0.72	79.878	4.2	111.71	0	0	139	155	56	23.3091	8.5	4	6.2	33	97
56.9856	0	0.78	76.128	3.8	3.24	0	0	115	148	57	26.0226	9.9	4.3	5.5	61	124
55.7509	0	0.71	85.2316	4.4	0	0	0	135	155	61	25.3902	9.5	3.6	5.7	32	154
40.5366	0	0.77	82.8016	4	0	0	0		163	48	18.0662	9.3	4.3
42.6256	0	0.8	78.4247	3.8	0	0	0	116	156	53	21.7784	9.1	4.2	5.6	61	53
71.7125	1	1.08	67.2638	4.1	1332.41	0	1	112	168	68	24.093	7.8	3.1		31	65
52.909	1	0.82	98.3151	3.9	0	0	0	105	168	69	24.4473	9.3	4	5.9	58	155
49.8261	1	1.01	78.2469	3.1	0	0	0	112	168	65	23.03	9.8	4.4
65.1198	1	0.98	76.7325	2.8	31.44	0	1	140	170	80	27.6817	9.4	4.1
47.217	0	0.87	69.726	3.1	0	0	0	153	158	54	21.6311	9.6	4.5		56	87
54.3929	0	0.94	61.9637	3.2	0	0	0	123	158	55	22.0317	9.4	4.3	5.5	64	106
47.2498	1	0.99	80.9416	1	0	0	0	163	180	80	24.6914	10.1	4.6	5.5	84	118
62.2888	0	0.85	67.706	4.1	147.59	1	1	148	150	62	27.5556	9.1	4.2		59	92
44.0739	0	0.93	65.4702	3.5	0	0	0		154	57	24.0344	9.5	4.9		78	145
48.5503	1	0.9	89.8556	3.8	0	0	0	117	164	56	20.8209	9.3	4.6	5.6	67	94
44.3614	1	0.92	89.2246	3.94	11.06	0	0	134	174	72	23.7812	8.96	4.26	5.6	51	101
54.6776	1	1	77.6717	3.5	0	0	0	120	171	62	21.2031	8.9	4.2	5.5	51	98
47.1732	1	1.03	77.3506	3.4	0	0	1	135	172	74	25.0135	9.6	4.3
53.692	1	0.75	108.654	3.5	0	0	0	118	169	73	25.5593	8.7	4.1	5.7	62	82
55.0828	1	1.06	72.5118	3.5	0	0	0	117	161	66	25.462	9.3	3.7	6.1	72	141
61.4976	1	0.93	82.4652	3.5	0.49	0	0	130	170	69	23.8754	10.3	4.1	5.8	51	135
62.2012	1	0.98	77.4501	4.08	229.73	0	0	123	173	83	27.7323	9.83	4.3	6	52	76
54.7871	1	1.14	66.7449	3.7	0	0	0	108	177	80	25.5354	8.3	4.1	5.3	39	104
64.1917	0	0.73	80.2138	4.67	0	0	0	108	160	69	26.9531	9.56	3.89	5.9	37	181
48.5558	1	0.78	105.987	3.4	0	0	0	98	167	65	23.3067	9.5	4.4	5.4	76	79
55.2553	1	0.86	92.2412	3.1	45.21	0	0	106	166	70	25.4028	8.7	4	5.6	36	132
57.3525	0	0.84	69.7971	4.1	0	0	1	130	154	53	22.3478	9.2	4.1
51.2498	1	0.87	92.4199	3.1	0	0	0	130	167	61	21.8724	8.9	3.9	5.9	57	90
52.4408	1	0.93	85.1757	3.9	5.27	0	0	118	171	70	23.939	8.6	3.7	5.9	47	108
49.5332	1	0.96	83.0679	3	0	0	0	108	174	65	21.4692	8.7	3.7	5.7	41	77
58.7734	1	1.08	70.0363	3.6	0	0	0	116	176	63	20.3383	10	4.6	5.7	74	68
79.1814	0	0.83	66.2835	3.8	240.65	0	0	136	160	58	22.6562	9.3	4.1	5.8	57	143
57.1964	0	0.69	87.6323	4.1	1.12	0	0	142	163	70	26.3465	8.9	3.8	5.7	47	141
69.2129	1	1.12	64.9655	3.3	33.38	0	1	120	165	64	23.5078	7.8	3.7
64.345	1	1.05	71.0325	3	93.18	1	0	112	160	66	25.7812	9.2	4.3	6.1	46	89.4
52.9418	1	0.73	112.417	3.5	12.69	0	0	130	168	69	24.4473	8.4	4.4	5.9	44	118
48.909	1	1.16	66.9434	4.3	3.63	0	1	132	170	72	24.9135	10.5	5		42
72.4956	1	1.1	65.7094	4.1	136.09	0	1	106	167	63	22.5896	9.5	4.3	6.2	41	171
57.1609	0	0.69	87.6434	4	0	0	0	114	154	60	25.2994	9	4.4	6.1	43	176
53.7632	1	0.83	96.6348	3.5	0	0	0	126	174	76	25.1024	8.2	4.3	5.5	56	134
72.5421	1	1	73.3396	3.1	1.04	0	0	155	170	67	23.1834	9.6	4.2	7.3	55	158
55.7618	0	0.82	72.1763	3.9	0	0	0	127	160	60	23.4375	9.6	4.5		39	135
53.5003	0	0.68	90.338	4.3	7.2	1	0	125	158	54	21.6311	9.9	3.9	7.5	62	117
42.4531	0	0.72	88.6369	3.8	0	0	0	112	158	55	22.0317	9.3	4.3	5.5	80	123
52.1451	1	0.92	86.3441	3.5	147.76	0	0	128	168	61	21.6128	9.3	4.6	6	62	143
58.0862	1	0.89	87.7678	3.5	19.13	0	0	128	170	75	25.9516	10.1	4.5	6	31	75
45.7687	0	0.82	75.1286	3.6	0	0	1	138	154	47	19.8178	9.3	4	5.4	70	94
43.1677	1	1.1	73.0018	3.4	0	0	0	112	174	81	26.7539	10.2	4.3	5.7	58	148
43.7262	1	0.92	89.4862	3.3	0	0	0	116	175	77	25.1429	9.6	4.3	5.4	75	121
47.0883	1	0.94	85.9898	2.7	0	0	0	123	167	80	28.6851	8.5	4.8	6.3	60	142
44.2902	0	0.74	85.1428	3.6	0	0	0	136	168	62	21.9671	8.7	3.9	5.8	64	96
69.3142	0	0.84	67.164	4.5	5.19	1	1	113	153	67	28.6215	10	4.5	6.9	36	95
44.4381	0	0.68	93.8064	3.6	0	0	0	122	152	60	25.9695	9.2	4.2	5.1	49	148
71.165	0	0.73	78.552	4.3	203.28	0	0	128	153	55	23.4952	9.3	4.4	5.7	56	169
75.8768	1	1.04	69.4576	3.2	58.11	0	0	124	163	64	24.0882	9	4.2	5.6	82	123
46.1684	1	1.23	63.3032	3.4	0	1	1	137	174	82	27.0842	9.2	4.5		41	137
55.4552	1	0.87	90.9521	3.4	83.22	1	0	126	165	67	24.6097	8.1	3.6	9.7	32	50
57.7659	1	0.97	79.5581	3.5	52.21	0	1	142	169	65	22.7583	9.5	4.1	6.2	39	113
60.8268	1	1.11	67.3851	3.4	113.25	0	0	125	166	56	20.3223	9.2	3.8	5.2
51.4579	1	1.2	63.7145	2.9	236.21	0	1	120	162	75	28.578	9.3	4.2		44	111
56.0192	1	0.9	87.283	3.7	0	1	0	139	176	98	31.6374	9.1	4.5	6.6	41	63
56.7337	1	0.99	77.9911	3.6	34.32	0	0	120	169	65	22.7583	7.8	4.1	5.9	53	143
44.9528	1	1.12	70.9138	3.2	0.67	0	0	116	175	80	26.1224	7.9	4	6.1	39	96
52.6516	1	1.09	70.86	3.5	35	0	0	132	170	62	21.4533	8.2	3.8	6	39	142
57.3799	1	0.9	86.8588	3.7	63.77	0	0	114	169	83	29.0606	9.7	4.1	6.3	41	151
54.694	1	1.08	71.0665	3.6	71.31	1	1	135	168	58	20.5499	10		7.4	44	100.8
47.2197	1	0.75	111.525	4	2.7	0	0	126	180	80	24.6914	9.4	3.9	6.3	53	123
58.2204	1	0.75	106.883	3.4	0	1	0	130	167	65	23.3067	9.1	4.3	7.6	51	120
45.3634	0	0.62	103.923	4.3	0	0	0	98	157	47	19.0677	9.5	4.2	6.3	81	103
56.334	0	0.74	81.0853	3.6	97.24	0	1	162	158	54	21.6311	9.6	4	5.4	42	122
61.4073	1	1.15	64.5631	3.7	158.77	1	0	160	165	74	27.1809	9.5	4.3		40	169
55.3018	1	0.73	111.426	3.9	0	0	0	115	156	58	23.833	13.9	4.3	5.8	60	127
52.8542	1	1.03	75.5855	3	351.63	1	1	153	173	66	22.0522	9	4.3	6.6	39	36
62.8857	0	0.89	64.0826	4.4	6.91	0	0	126	160	59	23.0469	8.9	4.1	6.2	37	127
47.2745	1	1	79.9998	3.7	1.13	0	0	116	169	79	27.6601	8.6	3.7	5.3	43	115
48.6407	1	1.16	67.0182	3.9	84.27	0	0	122	166	66	23.9512	9.6	4.4	6	39	135
80.6434	1	1.1	64.3039	2.9	233.87	1	1	94	169	88	30.8112	9.6	4.1	6.3	36
54.7871	1	0.8	100.443	3.8	0	1	0	128	172	70	23.6614	9.3	4.3	6.6	42	94
60.1013	1	0.83	94.4732	3.9	0	0	0	131	172	64	21.6333	9.4	4.3	5.5	48	110
69.1444	0	0.63	93.6553	3.3	757.17	1	0	137	160	63	24.6094	9	4.5	7	47	165
42.6174	1	1.07	75.5654	3.9	0	0	0	132	172	69	23.3234	10.3	4.9		91	86
40.7064	0	0.56	119.473	3.8	0	0	0	96	160	50	19.5312	8.4	4.3	5.4	54	138
44.6133	0	0.69	92.1656	3.8	0	0	1	141	158	63	25.2363	8.3	4.1	5.5	63	134
70.2971	1	0.91	82.2955	3.4	31.45	0	0	116	171	74	25.3069	9	4.3	6.3	38	146
44.1369	1	1.03	78.4024	3.8	0	0	0	115	177	82	26.1738	8.9	4.7	5.5	49	176
43.8385	1	1.05	76.7872	3.9	0	0	0	126	167	73	26.1752	9.6	4.7	5.2	68	213
46.2806	1	1.06	75.1206	3.5	0	0	0	112	178	78	24.6181	8.4	4	5.4	43	138
52.2464	1	1.08	71.7301	3.1	0	0	0	112	176	63	20.3383	9.1	4.7	5.2	50	174
74.7023	0	0.72	79.0303	4.6	0	0	0	132	147	48	22.213	8.8	4.2	6.2	67	124
60.2929	0	0.83	70.0538	3.4	26.8	0	0	127	153	62	26.4855	9.5	4.3		40	140
51.8385	1	1.25	60.6917	3.7	7.05	0	0	118	177	85	27.1314	8.9	4.2	5.8	38	75
47.3949	1	0.91	89.1519	3.3	0	1	0	135	170	65	22.4913	9	4.3	8.3	53	111
62.8966	1	1.03	72.963	3.3	104.14	0	1	128	170	76	26.2976	9.8	4.4	5.5	47	128
45.0048	0	0.92	66.0115	4.4	0	0	0	116	157	46	18.662	8.8	4.1	5.4	63	106
40.564	0	0.72	89.4598	4.4	0	0	0	102	165	59	21.6713	8.4	4.7	5.3	69	134
56.5503	1	1.04	73.7288	4.5	0	0	0	122	164	66	24.539	8.3	4.2	6.3	54	163
38.2368	1	1.19	68.3303	3.6	19.33	0	0	130	180	86	26.5432	9.5	4.7	5.7	49	164
53.692	1	1.17	65.0399	3.5	0	0	0	122	169	72	25.2092	9.7	4.8	5.6	52	95
60.1068	1	0.88	88.3046	2.3	0	0	0	132	162	62	23.6244	8.6	4.4	5.5	48	214
49.4292	0	0.85	70.9601	3.5	0	0	0	122	159	52	20.5688	8.8	4.2	5.6	55	202
72.282	1	1.06	68.6202	3.9	7.99	0	1	116	172	61	20.6193	9.8	4.4
38.7296	0	0.99	62.5325	2.8	0	0	0	118	157	55	22.3133	10	4.6		49	114
37.911	1	1.09	75.7458	3.9	0	0	0	110	174	70	23.1206	8.2	4.2	5.6	67	150
51.4634	1	1.02	76.8563	3.2	0	0	0	115	165	68	24.977	9.2	4.6	5.8	71	75
45.5003	1	1.17	67.2627	4.3	0	0	0	96	173	70	23.3887	9.2	4.4	5.5	45	152
45.7522	1	1.19	65.886	2.6	0	0	0	128	177	77	24.5779	9.2	4.3	5.7	58	134
44.6078	1	0.71	120.186	3.5	72.12	0	0	124	189	72	20.1562	8.9	4.2	5.3	54	144
60.1342	1	0.99	77.075	3.8	0	0	0	127	172	58	19.6052	7.9	3.2	5.3	28	53
58.9733	1	0.99	77.3806	3.7	1.82	0	1	141	170	78	26.9896	8.5	4.2	5.7	60	124
55.1458	1	1.02	75.7856	4	0	0	0	113	174	71	23.4509	8.3	4	5.3	70	112
54.9049	1	0.96	81.3497	4.2	0	0	0	120	169	55	19.257	8.6	3.8	5.8	78	79
45.4292	0	0.79	78.5491	4.5	0	0	1	110	159	87	34.4132	9.2	4.1		56	90
61.0897	1	1.15	64.6311	3.7	171.34	1	0	111	164	67	24.9108	9.2	4.2	7.8	28	95
39.7426	1	1.1	74.2372	2.9	0	0	0	125	184	76	22.448	8.5	4.2	5.5	56	127
46.9021	0	0.68	92.7843	4.1	0	0	0	100	157	50	20.2848	8.9	4	5.7	51	103
43.4333	1	0.9	91.9103	3.6	0	0	0	130	180	84	25.9259	8.8	4.2	5.4	61	125
59.3511	0	0.87	66.5627	4.1	3761.34	1	1	135	163	81	30.4867	9.5	4.3	12	36	59.4
48.4107	1	0.78	106.052	3.4	0	0	0	134	172	72	24.3375	8.8	4.2	5.9	48	138
60.7255	0	0.7	85.148	4.2	0	0	0	118	149	56	25.2241	9.6	4.2		56	100
56.1999	1	0.92	85.0414	3.3	31.57	0	1	160	180	83	25.6173	9.8	4.5	6.6	34	132
44.0767	1	0.81	103.484	3	0	0	0	118	180	65	20.0617	8.9	4.6	5.7	45	99
43.2964	1	0.87	95.6386	3.3	11	0	0	110	165	60	22.0386	9.2	4.5	5.3	61	90
54.3162	0	0.67	91.6138	4.9	166.45	1	0	124	154	50	21.0828	9.8	4.3	7.7	65	94
52.6105	1	0.83	97.0609	4.2	0	0	1	138	160	60	23.4375	8.4	4.8	5.7	52	131
54.6366	0	0.65	94.7613	3.9	0.5	0	1	140	157	63	25.5588	8	4.4	5.8	43	110
40.2491	0	0.7	92.5621	3.2	2.18	1	1	157	154	56	23.6128	9.7	4.4	9.3	35	123
47.9288	1	0.95	84.6416	3.4	0	0	1	136	172	72	24.3375	8.7	4.5	5.6	49	151
39.5127	1	1.03	80.1838	3.3	0	0	0	118	182	93	28.0763	8.5	4	5.4	67	139
45.4976	1	1.02	78.8028	3.8	0	0	0	128	169	70	24.5089	8.7	4.3	5.6	31	114
62.3354	1	1.17	63.0987	2.6	1.43	0	1	154	168	75	26.5731	9	4.2
46.5654	1	0.86	95.5015	3.3	1.08	0	1	142	165	64	23.5078	9.3	4.5	5.5	63	84
61.6016	0	0.78	74.9338	3.6	0	0	0	126	158	64	25.6369	10	4.6	6	63	188
55.2361	0	0.88	66.6557	3.4	0	0	0	130	153	58	24.7768	8.9	3.7	5.9	39	137
49.4538	1	0.94	85.1385	4.2	0	0	0	122	178	81	25.565	9.3	4.6	6.4	56	104
66.3901	1	0.95	79.2242	4	1119.84	1	1	112	166	65	23.5883	9.5	3.6		30	127
56.9528	0	0.79	75.0258	2.8	0	0	1	143	160	70	27.3438	9.8	3.9	5.9	34	81
48.2875	0	0.97	61.2194	3.2	0	0	0	100	153	53	22.6409	9.7	4.5
44.6872	0	0.69	92.1346	4.3	0	0	0	110	152	49	21.2084	8.9	4.4	5.6	59	86
39.9644	1	0.94	88.9014	3.5	0	0	0	110	176	75	24.2123	8.9	4.3	5.8	37	107
54.3546	1	0.92	85.6198	3.4	112.73	0	0	105	163	67	25.2174	8.9	4.5	6	78	139
57.4346	1	0.92	84.6671	3.4	19.1	0	0	138	166	66	23.9512	8.7	4.2	5.2	57	111
56.0657	1	1.04	73.8577	3.2	610.31	0	1	146	166	66	23.9512	8.2	3.7	7	47	102
39.0527	0	0.99	62.4272	4.2	0	0	0	108	168	68	24.093	10	4.5	5.5	40	121
54.4476	1	0.92	85.59	4.1	25.18	0	0	118	170	62	21.4533	8.9	4.8	5.2	49	163
50.6475	1	1.03	76.2428	4.3	0	0	0	108	170	71	24.5675	8.5	4.9	5.9	65	138
50.0643	0	0.8	75.9053	4.3	0	0	0	90	158	50	20.0288	8.1	4.1	5	53	99
62.7652	1	0.96	79.1699	2.8	236.8	0	0	112	180	77	23.7654	8.5	4.3	6.3	46	112
62.3737	1	1	75.6228	3.1	10.99	0	1	146	172	81	27.3797	9.3	4.8	6.9	35	62
63.8877	1	0.92	82.8566	3.1	705.98	1	0	93	175	65	21.2245	8	3.2	6.8
18.8994	1	1.15	82.0113	4.3	0	0	0	106	185	80	23.3747	10	4.9		52	91
44.1697	1	0.93	88.1959	3.4	0	0	0	120	176	76	24.5351	8.9	4.6	5.7	31	106
48.4463	1	0.97	82.4509	3.6	0	0	0	104	163	60	22.5827	8.8	4.4	5.6	47	118
58.3272	1	1.05	72.4626	2.9	4.39	1	1	142	172	86	29.0698	8.8	4.8	7.6	50	109
49.9932	1	0.85	95.4135	2.7	0	0	0	116	169	68	23.8087	8.7	4.4	5.7	55	116
42.308	1	1.03	79.0788	3.4	0	0	0	122	169	72	25.2092	9	4.5	5.5	38	78
48.5257	0	0.94	63.4162	1.9	0	0	1	130	163	73	27.4756	10	4.5		34	110
36.4928	1	0.99	85.2996	3.4	0	0	0	127	173	73	24.3911	8.7	4.5	5.2	59	85
48.6105	0	0.81	75.2738	3.5	0	0	1	130	163	80	30.1103	9.4	4.6	5.9	46	193
64.3751	1	1.01	74.2816	3.3	0	0	0	126	162	61	23.2434	8.9	4.6	5.4	63	118
50.2505	1	0.74	111.844	4.4	0	0	0	108	174	75	24.7721	8.9	4.3	6	38	104
36.4846	0	0.71	92.8927	3.7	0	0	1	141	167	67	24.0238	8.6	3.9		31	89
55.4059	0	0.71	85.3391	4	18.55	0	0	110	163	64	24.0882	8.3	3.9	5.4	39	89
61.6947	1	0.95	80.4127	3.3	464.37	0	0	138	172	72	24.3375	8.9	4.4	5.7	42	164
74.4148	1	1.15	62.0935	3.5	18.55	1	1	131	163	72	27.0993	9.4	4	7.3	45	213
67.6058	1	0.93	80.8951	3.3	0	0	0	136	165	58	21.3039	9	5	5.5	74	82
67.9014	1	1.14	63.8996	3.3	0	0	0	96	175	56	18.2857	8.3	4.6	5.4	48	125
62.9158	1	0.99	76.3707	2.2	1621.79	0	1	164	169	67	23.4586	9.3	4.1	6	59	89
60.9966	0	0.62	97.8599	4.1	314.1	0	0	125	155	63	26.2227	8.2	3.6	7.9	35	73
47.5099	0	0.9	66.9667	3.4	1.47	0	1	120	162	60	22.8624	9.3	4.5	5.6	43	106
55.7399	0	0.79	75.3544	4.5	0	0	0	111	150	57	25.3333	9.2	4		52	167
70.5791	1	0.99	74.6095	4.1	875.77	0	1	151	162	58	22.1003	10.1	4.7	5.7	51	117.8
50.2697	1	0.87	92.7828	3.4	0	0	0	120	184	82	24.2202	8.8	4.1	5.4	49	107
53.4292	1	0.78	103.949	3.2	29.52	1	0	125	167	63	22.5896	8.5	4.5	7.9	32	82
43.3785	1	0.81	103.82	3.7	0	0	0	131	170	69	23.8754	9	4.7	5.6	46	98
44.0356	1	0.83	100.631	3.5	0	0	0	128	175	65	21.2245	9	4.4	5.6	95	84
46.8036	0	0.64	99.5505	3.4	0	0	1	148	153	58	24.7768	8.1	4	5.6	47	110
55.102	1	0.95	82.2788	3	5.04	0	0	103	163	68	25.5937	9	3.9
53.3142	1	1.04	74.6161	4.4	108.86	0	0	129	168	62	21.9671	8.9	3.9	5.1	77
48.3039	1	1.07	73.6683	3	0	0	0	128	169	63	22.0581	9	4.8	5.6	60	120
48.0192	0	0.83	73.3666	3.6	0	0	0	107	163	60	22.5827	8.9	4.3	5.8	59	87
62.7871	0	0.86	66.6904	3.9	24.5	0	0	127	154	54	22.7694	9.6	4.4		45	187
48.6188	0	0.91	65.8093	4.1	27.88	1	0	115	158	68	27.2392	9.5	4.7		45	194
51.2005	1	0.97	81.5306	4.2	69.58	1	0	120	180	94	29.0123	9	4.7	7.1	38	124
67.2827	1	0.98	76.2252	3.3	0	0	0	162	164	65	24.1672	9	3.7		33	100
57.4182	1	1.03	74.3253	3.7	0	0	0	119	170	64	22.1453	8.3	4.3	5.4	41	77
65.3415	0	0.85	67.0516	4.1	0	0	1	123	153	59	25.204	9.9	4.5		46	214
50.4805	0	0.62	101.692	4.5	0	0	0	106	153	55	23.4952	9.9	4.5	5.5	61	154
59.4086	1	0.9	86.2483	2.8	15.7	0	0	126	175	82	26.7755	9.1	3.8	5.6	37	95
58.0753	0	0.71	84.5278	3.8	0	0	0	128	154	63	26.5643	9.6	4.4	5.8	57	95
47.4606	1	0.99	80.8685	3.3	68.55	0	0	119	172	62	20.9573	9	4.2	4.9	44	103
54.0397	1	1.04	74.4116	3.8	0	0	0	118	165	66	24.2424	9.4	4.4	5.7	43	140
42.8036	1	0.84	99.8227	3	0	0	1	144	172	70	23.6614	8.5	4.2	5.3	57	88
68.5147	0	0.66	88.925	3.8	9.67	0	0	118	150	53	23.5556	8.7	4.2	6.2	54	181
55.2471	1	1.21	62.2035	3.1	53.38	0	0	125	172	67	22.6474	9.1	4.6	7	61	93
46.2478	0	0.65	98.0227	4.5	3.4	0	0	128	160	50	19.5312	9.1	4.4	5.4	72	138
45.0897	0	0.67	95.1424	3.7	0	0	0	100	160	55	21.4844	8.3	4.4	6.3	31	67
67.3621	1	0.83	92.311	3.5	1189.35	0	1	152	173	90	30.0712	8.8	4.5	6.4	36	105
55.3812	1	0.73	111.394	3.8	276.53	0	0	112	171	57	19.4932	8.7	4.4	5.6	38	100
35.2553	1	1.04	81.1512	3.7	0	0	0	114	180	74	22.8395	8.6	4.8	5.4	45	97
52.8022	1	0.98	80.0691	3.2	0	0	0	112	165	71	26.079	8.6	4.3	5.9	49	150
39.2498	0	0.87	72.3915	3.6	0	0	0	115	163	58	21.83	8.9	4.1
50.6146	1	1.02	77.1162	3.7	97.32	0	1	182	163	65	24.4646	9.1	4.2	5.6	58	81
57.8754	0	0.61	100.782	3.5	0	0	0	114	153	54	23.0681	9.1	4.4	5.7	68	178
59.2827	1	1.03	73.8447	3.7	12.29	0	0	138	175	62	20.2449	9.3	4.6	5.8	48	144
40.6461	0	0.7	92.3779	3.7	0	0	0	115	150	61	27.1111	8.5	4.7	5.6	58	97
61.3415	0	0.79	73.9037	4.4	97.67	0	0	112	150	53	23.5556	8.6	4.5	5.7	58	133
55.614	1	1.09	70.077	3.8	8.97	0	0	132	171	82	28.0428	8.9	4.6	6.7	41	168
59.1786	0	0.71	84.2055	4.7	0	0	0	100	160	60	23.4375	9.1	4.3	6.9	61	132
42.2806	0	0.87	71.3066	3.4	0	0	0	122	155	51	21.2279	9.1	4.4	5.5	39	142
50.6037	1	1.19	64.5517	3.8	0.59	0	0	140	170	67	23.1834	9.6	4.4		40	145
61.5387	0	0.94	60.4304	4	0	0	0	123	160	62	24.2188	9.6	4.4		55	197
68.8241	0	0.68	85.8352	3.3	49.17	0	0	130	158	65	26.0375	8.7	4.5	6.3	49	134
71.1321	1	0.96	77.1841	3.2	0	0	0	110	170	68	23.5294	8.2	4.2	6	47	112
39.7344	1	1.3	61.2233	4.3	0	0	0	110	162	93	35.4367	9.1	4.9	5.2	41	135
53.8344	1	0.87	91.5014	3.9	10.25	0	0	131	171	73	24.9649	9.3	4.8	5	41	101
52.6982	0	0.8	75.1193	4.1	2.43	0	0	100	153	53	22.6409	8.4	3.8	5.5	52	99
63.7645	1	0.69	115.525	3.3	564.35	0	0	118	169	64	22.4082	8.2	3.8	5.6	36	84
48.1615	1	0.87	93.5933	3.6	40.95	0	0	118	168	68	24.093	9.4	4.5	6.7	42	112
67.0116	1	1.04	71.2317	3.1	77.36	0	1	132	164	63	23.4236	9.1	4.5	5.6	53	136
52.1287	0	0.93	63.277	4.2	0	0	0	142	159	63	24.9199	10	4.5	5.4	54	121
58.2861	0	0.52	120.994	3.8	12.09	0	0	132	156	63	25.8876	8.7	4.5	5.4	95	145
50.2834	0	0.81	74.7586	3.9	0	0	0	136	157	54	21.9076	9.8	4.5	5	52	142
55.2115	0	0.84	70.3383	4.3	0	0	1	134	161	63	24.3046	9.6	4.3	6.1	32	100
49.6126	1	0.78	105.525	3.1	0	0	0	102	170	68	23.5294	8.5	4.1	5.6	38	122
56.8131	0	0.87	67.1558	5	77.67	0	1	148	154	63	26.5643	9.7	4.4	5.8	53	88
48.9637	1	1.2	64.3604	2.8	0	0	0	125	173	68	22.7204	9.4	4.5	5.4	52	134
61.9932	0	0.59	103.284	3.9	0	0	0	138	152	49	21.2084	9.3	4.7	5.7	48	128
42.7077	1	0.85	98.5135	2.9	0	0	0	122	164	57	21.1927	9.7	4.8	5.3	37	105
29.1006	1	0.93	95.9923	3.6	0	0	0	123	174	74	24.4418	9.2	4.4	5.1	32	98
57.6674	0	0.91	63.5681	4.1	0	0	1	141	155	62	25.8065	9.5	4.4	6.6	58	140
55.4606	1	0.71	114.989	4.5	189.4	0	0	120	171	70	23.939	8.6	4.3	5.9	37	71
72.9007	1	0.89	83.8122	3.7	31.82	0	1	142	175	77	25.1429	9.1	4.4	5.7	43	89
40.5284	1	1.06	77.172	3.6	0	0	0	124	165	73	26.8136	9	4.5	5.9	34	71
52.0931	0	0.63	99.1966	4.1	0	0	0	114	163	67	25.2174	8.7	3.9	5.7	50	133
68.7529	1	1.01	73.2961	3.2	246.27	1	1	128	162	64	24.3865	9.2	4	7.8	55	66.6
43.0554	1	1.12	71.5373	3.3	0	0	0	128	163	67	25.2174	9.4	4.3		48	206
65.9165	0	0.81	70.7611	3.8	0	1	1	128	145	54	25.6837	9.5	4.1		67	50
43.7262	1	1.16	68.483	3.8	0	0	0	120	170	80	27.6817	7.5	2.3	5.2	33	69
62.089	0	0.6	101.268	4.2	1.96	0	0	108	158	58	23.2335	9	4.1	5.9	39	141
54.5818	1	0.84	95.0165	2.9	0	0	0	132	168	68	24.093	9.2	4.3	5.9	86	151
45.6071	1	0.98	82.4859	4	0	0	0	122	169	68	23.8087	8.6	4.1	5.8	44	122
72.5366	1	0.96	76.8783	2.7	0	0	0	135	170	58	20.0692	8.3	2.6	6.3	53	84
60.5996	1	1.09	68.8663	2.8	22.36	0	0	117	172	83	28.0557	9.7	4.5	5.1	63	153
57.8563	0	0.89	65.1762	3.9	0	1	1	146	158	61	24.4352	9.6	4.5		45	104
32.2902	0	0.74	90.7835	2.4	0	0	0	87	162	44	16.7657	8	3.6
71.2936	1	1.07	68.0706	3.6	56.89	0	0	137	162	57	21.7193	9.2	4	5.3	50	145
29.6646	0	0.65	107.269	3.8	0	0	0	102	163	55	20.7008	7.9	3.5	4.9	49	51
33.1526	1	1.14	73.9103	3.8	0	0	0	110	170	70	24.2215	8.6	4	5.5	56	110
52.9446	0	0.85	69.9772	3.1	0	0	0	111	156	61	25.0657	9.7	4.1	5.5	51	121
60.5175	1	1.03	73.5364	2.2	451.87	1	0	121	166	70	25.4028	9.4	4.1	8.6	43	145
63.8439	1	1.19	61.5769	3	0.89	0	0	157	152	51	22.0741	9.5	4.3	5.5	55	115
52.0794	1	0.95	83.2265	2.7	0	0	0	112	174	70	23.1206	8.9	4.2	5.3	42	143
45.9357	1	1.06	75.2348	2.7	0	0	0	110	165	66	24.2424	9.2	5.1	5.2	35	158
42.9569	1	1.16	68.7302	4.5	0	1	0	121	170	88	30.4498	9.9	4.1	6.8	36	36
43.5346	1	1.24	63.4667	3.8	0	0	0	119	173	70	23.3887	9.7	4.5	5.3	46	109
57.6454	1	0.84	93.969	3	0.78	0	0	118	181	90	27.4717	8.6	5	5.6	47	156
51.3785	1	0.91	87.7032	3.4	0	0	0	152	171	74	25.3069	8.8	4.7	6.1	41	113
69.5551	1	1.08	67.6822	3.9	30.42	1	1	122	154	59	24.8777	9.3	3.9		26	87
40.8925	0	0.9	69.0371	2.7	0	0	0	149	152	61	26.4024	9.8	4.3	5.6	45	110
42.1629	1	1.07	75.7301	3.9	0	0	0	120	178	75	23.6713	9.2	5.1	5.3	34	142
52.3669	0	0.8	75.2155	4.1	0	0	0	104	156	59	24.2439	8.6	4	5.4	62	113
37.5551	0	0.77	84.0957	2.7	0	0	0	117	155	53	22.0604	8.8	4.2		44	151
56.501	1	1	77.1562	3.8	29.88	0	0	108	170	70	24.2215	9	4.9	5.1	41	153
56.4791	1	1.14	66.3341	2.7	0	0	1	156	170	75	25.9516	9.3	4.3	5.4	49	95
52.7173	0	0.92	63.9255	4.1	0	0	0	91	151	46	20.1746	9.4	4.5		62	101
54.371	1	1.01	76.8726	3.4	8.92	0	0	118	172	79	26.7036	8.8	4.2	5.7	29	89
49.6071	1	1.24	61.8065	3.6	515.89	0	0	120	178	86	27.143	9.4	5.1	6.1	46	115
60.7803	1	0.97	78.7408	3.1	0	0	0	134	154	46	19.3962	9.3	4.3		48	115
51.4251	1	1.01	77.7468	3.6	0	0	0	130	180	96	29.6296	9.3	4.9	5.6	42	120
42.9049	1	1.07	75.4624	4.2	0	0	0	183	168	74	26.2188	9.6	4.2
63.4524	1	0.75	105.032	2.6	0	0	1	140	180	65	20.0617	9	4.7	5.8	52	135
56.3039	0	0.69	87.9125	4	89.09	0	0	134	158	71	28.441	9.4	4.7	5.5	60	143
64.564	1	1.07	69.4546	3	92	0	0	110	172	72	24.3375	8.8	4.3	5.3	74	145
57.9055	0	0.86	67.7951	3.2	0	0	0	132	155	53	22.0604	9.7	4.3	5.8	70	129
54.2067	0	0.91	64.3718	3.8	0	0	1	137	156	62	25.4767	8.9	3.8		34	100
57.2238	1	0.46	188.55	3.4	4.62	0	0	130	153	65	27.7671	9.4	4.4	6	45	175
57.2348	0	0.73	82.1036	4.3	0	0	1	119	155	53	22.0604	9.3	4.2	5.5		138
56.5914	0	0.89	65.4693	3.1	0	0	0	132	162	100	38.1039	9.6	4.2
32.0602	1	1.06	80.9327	3.5	0	0	0	117	178	73	23.04	9.1	4.5	5.6	45	159
46.6092	0	0.92	65.5437	3.9	0	0	0	112	153	55	23.4952	10.1	4.8		47	181
47.7837	1	0.91	89.0042	3.8	0	0	0	122	172	65	21.9713	9.5	4.3		40	117
45.1225	0	0.76	82.251	3.5	0	0	0	96	153	45	19.2234	9.1	3.9		76	63
60.8022	0	0.87	66.2371	3.7	43.11	0	0	130	156	52	21.3675	9.7	4.2	5.9	52	147
57.4784	1	1.01	76.0102	3.5	128.97	0	0	112	167	53	19.0039	9.1	4.5	5.6	73	88
50.078	1	1.07	73.1309	3.1	0	0	0	100	173	81	27.0641	8.8	4.7	5.9	52	121
42.9596	1	1.1	73.0735	3.6	4.58	1	1	149	178	87	27.4587	9.7	4.2	6.5	57	167
68.616	0	0.82	69.2001	3.3	0.32	1	1	162	162	58	22.1003	10.4	4.5	6.5	41	87
52.0602	0	0.72	85.0412	3.6	0	0	0	112	163	50	18.8189	9.5	4.3	5.4	50	122
57.5825	1	1.14	66.0741	5.4	0	0	0	137	169	75	26.2596	9.5	4.3	5.6	62	123
68.9199	0	0.58	103.101	3.9	0	0	0	112	159	58	22.9421	8.6	3.8	6	34	154
51.8494	1	0.85	94.7099	3.6	7.2	0	0	130	171	75	25.6489	9.1	4.6	6.2	40	147
57.7194	1	0.7	115.944	2.7	0	0	0	122	173	72	24.0569	8.8	4.8	5.2	60	107
52.3587	1	1.08	71.6989	3.5	715.99	1	0	121	175	77	25.1429	8.9	3.9	6.8	46	67
52.7775	0	0.65	95.4295	3.6	0	0	0	136	160	52	20.3125	8.2	3.5	6.1	39	88
34.8638	0	0.72	92.2525	3.8	0	0	0	118	162	50	19.052	9.7	4.6	5.2	57	95
59.1431	1	0.94	82.1017	3.5	0	0	0	130	168	70	24.8016	9	4.5	5.4	43	134
43.5428	1	1.03	78.6183	3.5	0	0	0	141	175	75	24.4898	9.8	4.7		54	240
48.0438	0	0.8	76.5427	3.1	0	0	0	110	164	68	25.2826	9.1	4.4	5.8	52	134
19.0527	1	1.1	86.1866	4.4	0	0	0	109	165	62	22.7732	9.6	4.4	5	53	106
49.1034	0	0.83	73.0349	4.1	0	1	1	128	160	64	25	9.4	4.2		41	110
55.8522	1	0.93	84.093	3.4	83.9	1	0	119	161	58	22.3757	8.3	4	7.3	46	66
58.0178	0	0.94	61.1575	3.2	0	0	0	113	152	55	23.8054	9.2	4.5	8.7
62.7269	0	0.94	60.1962	3.6	0	0	0	125	168	74	26.2188	9.3	3.9		57	128
48.7995	0	0.67	93.6275	3.3	0	0	0	118	161	59	22.7615	8.7	4.1	5.4	48	128
51.1266	0	0.67	92.7462	3.4	0	0	0	100	159	61	24.1288	8.8	4	5.5	39	123
48.3477	0	0.84	72.2596	3.7	0	0	0	123	156	59	24.2439	9.7	4.3		49	102
57.0568	1	1.2	62.3925	3.3	0	0	0	132	174	78	25.763	9.5	4.4	5.3	49	132
49.2923	0	0.96	61.6974	3.2	0	0	0	112	162	59	22.4813	8.8	4.2	5.7	50	144
68.4873	0	0.57	105.325	4.2	46.09	0	0	119	150	45	20	8.7	3.7	6.1	55	121
52.8104	1	0.98	80.0665	4.8	0	0	1	160	167	115	41.2349	9.4	4.4	5.5	44	175
69.1253	0	0.86	65.401	3.8	431.93	1	1	159	158	68	27.2392	9.9	4.5	6.3	55	164
52.0794	1	0.95	83.2265	2.9	0	0	0	120	169	77	26.9598	9.4	5	5.9	42	210
58.527	0	0.81	72.4898	3.7	949.05	0	1	119	148	52	23.74	9.4	4.5		38	99
47.5565	1	0.89	91.4047	3.4	37.42	0	0	120	160	64	25	9.1	4.8	6.2	52	116
47.3237	1	1.02	78.1758	3.5	0	0	1	140	184	78	23.0388	9.2	4.6	5.6	44	64
49.8563	1	1.07	73.1968	2.8	0	0	0	122	164	61	22.68	9.2	4.9	5.9	44	164
63.6359	1	1.1	67.4714	3.1	0	0	0	104	172	60	20.2812	9.5	4.6	5.7	68	161
49.4045	1	0.92	87.2956	3.2	0	0	0	133	168	62	21.9671	9.1	4.9	5.6	70	199
45.3799	1	0.96	84.5578	4.2	0	1	0	155	173	77	25.7276	8.9	3.9	6.8	30	82
54.5407	1	1.03	75.1051	3.2	7.78	0	0	124	161	69	26.6193	9.1	4.4		57	165
60.6708	1	1.19	62.2174	3.9	247.16	0	1	120	163	62	23.3355	8.6	3.8		40	93
66.2231	0	0.77	74.9491	2.3	40.18	0	1	137	150	51	22.6667	9.7	3.9
41.2074	1	0.99	83.2214	3.3	0	0	0	118	177	74	23.6203	8.9	4.2	5.8	60	132
64.7064	1	0.99	75.9369	3.7	66.96	1	1	130	165	80	29.3848	9.4	4.6	8.5	40	132
58.2505	0	0.79	74.6835	4	0	0	0	101	152	54	23.3726	9.4	4.3	6.5	75	160
76.2847	1	0.98	74.3068	3.8	218.77	0	1	105	171	65	22.2291	8.7	3.8		37	126
50.3737	1	1.23	62.1928	3.4	0	0	0	122	178	80	25.2493	9.1	4.5	5.8	87	133
39.436	1	0.94	89.142	3.1	0	0	0	104	168	64	22.6757	8.6	4.3	5.6	34	114
52.9637	1	1.09	70.7751	3.6	0	0	0	102	168	71	25.1559	9.3	4.3	5.6	37	111
44.8652	1	1.27	61.3636	3.4	2689.09	1	1	114	172	70	23.6614	9.9	4.7	6.4	63	105
54.1109	1	1.24	60.7257	4.7	0	0	0	98	163	54	20.3244	9.7	5	5.1	66	170
65.3744	0	0.57	106.325	4.5	1060.88	0	0	138	160	70	27.3438	9.1	4.4	6.2	75	96
71.7454	1	0.89	84.0845	3.4	71.73	0	1	145	164	55	20.4491	9.3	4.3	5.8	40	100
48.4463	1	1.07	73.6243	3.2	0	0	0	119	170	68	23.5294	9.4	4.7	5.7	41	179
48.7803	1	1.1	71.2127	3.7	19.05	0	1	132	172	90	30.4218	8.6	3.8		24	141
57.5578	0	0.7	86.0791	4.4	6.15	0	0	130	159	64	25.3155	9.5	4.9	5.8	48	158
55.7782	0	0.83	71.1694	3.8	22.75	0	1	155	151	62	27.1918	10.1	4.6	5.8	41	139
51.2307	1	1.11	69.7751	3.9	236.24	0	0	120	165	67	24.6097	9.5	4.4	5.5	63	155
49.5852	1	1.12	69.5159	3.1	1.58	0	0	108	173	72	24.0569	9.3	4.6	5.6	47	134
48.6352	0	0.73	84.8626	5.1	0	0	1	141	160	78	30.4688	9	4.5	5.4	102	112
48.3094	0	0.75	82.3688	4.1	0	0	0	100	150	52	23.1111	8.4	3.9	5.4	51	99
49.796	1	0.99	80.0838	3.7	2.26	0	0	96	165	60	22.0386	9.5	5.2	5.4	51	150
54.8994	0	0.95	61.0966	3.5	0	0	1	153	160	78	30.4688	9.4	4.2
58.7488	1	0.93	83.2342	3.6	0	1	0	119	164	68	25.2826	9.2	4	6.6
57.6318	1	0.83	95.2813	3.3	200.75	0	0	120	180	84	25.9259	9.2	4.5	5.5	60	114
46.2012	1	1.02	78.5577	3.3	13.65	0	1	130	166	62	22.4996	9.9	4.6		38	158
48.783	1	0.75	110.79	3.4	162.72	0	0	114	171	71	24.281	9	4.2	6.9	48	186
54.6804	1	0.95	82.4072	3.9	9.16	0	0	100	172	52	17.5771	8.9	4.7	5.7	65	129
56.7858	0	0.77	77.3252	4.3	374.77	1	1	175	154	53	22.3478	9.3	4.2	6.6	41	82
43.8494	1	1.06	75.948	3.6	0	0	0	118	175	80	26.1224	8.6	4.2	5.2	50	149
44.8515	0	0.92	66.0572	3.2	0	0	0	123	157	59	23.9361	9.3	4.2		58	283
71.8029	1	1.01	72.6531	3.5	769.78	0	1	130	170	75	25.9516	9.7	4.6	6.4	55	133
38.2177	1	0.88	96.8067	2.8	0	0	0	130	172	70	23.6614	9.1	4.8	5.4	54	86
40.6817	0	0.73	87.9953	3.7	0	0	0	110	163	80	30.1103	8.5	4.4	5.5	62	160
48.9993	1	1.03	76.7565	3.2	0	0	0	114	170	76	26.2976	8.9	4.4	5.3	51	134
55.6331	1	0.94	83.1277	4.3	57.92	0	0	118	179	76	23.7196	8.9	4.1	5.6	41	169
55.9589	1	1.1	69.2554	3.1	24.91	0	0	126	168	60	21.2585	9.4	5	5.5	56	167
47.9863	1	1.18	65.89	3.1	0	0	0	118	171	75	25.6489	9	4.6	5.5	40	127
69.1964	1	1.11	65.6445	2.8	651.22	1	1	119	165	73	26.8136	9.2	3.9	5.8	25	66
73.0623	0	0.88	62.9766	4.1	476.16	1	1	120	150	43	19.1111	9.4	4.2	6.2	39	72
58.9569	1	0.75	106.61	3.9	600.46	0	0	139	156	65	26.7094	8.9	4.2	5.7	46	138
53.8508	1	0.9	87.9853	3	0	0	0	100	176	76	24.5351	9	4	5.3	34	105
50.7105	1	0.94	84.7059	4	14.03	0	0	110	164	68	25.2826	8.9	4.3	5.9	47	136
53.9329	1	0.94	83.6531	3.2	25.75	0	0	110	166	69	25.0399	9.4	5.1	5.9	63	133
45.4483	0	0.97	61.9771	3.2	0	0	0	180	161	57	21.9899	9.5	4.5		51	203
80.9007	0	0.88	61.6871	4.1	0	0	1	112	163	60	22.5827	9.8	4.5		43	137
64.1999	0	0.92	61.4188	3.7	397.32	0	1	166	160	68	26.5625	9.1	4.2	6.5	52	158
53.6947	1	0.9	88.0372	3.6	533.26	1	0	138	178	78	24.6181	9.1	4.8	7.6	40	56
50.2313	0	0.77	79.2745	3.6	0	0	0	117	166	67	24.3141	9.1	4.4	6.3	56	106
66.6831	1	1.12	65.4584	3.9	413.57	0	0	149	171	66	22.571	10.1	4.8
54.7652	1	1.1	69.5592	3.6	0	0	0	125	166	63	22.8625	9.4	4.8	5.2	51	83
62.5353	0	0.83	69.5364	3.6	0	0	0	116	159	69	27.2932	10.1	4.7	5.6	56	203
45.2895	1	1.05	76.2813	4.2	0	0	0	102	170	79	27.3356	9.5	4.7	5.6	50	166
61.6947	1	1.17	63.2312	2.6	107.13	0	0	118	172	61	20.6193	10	4.8	5.8	48	164
61.4647	1	1.19	62.0534	4.3	15.95	0	0	110	180	76	23.4568	9.4	4.7	6.2	42	128
56.6297	1	0.9	87.0912	3.5	457.14	0	0	115	172	63	21.2953	8.2	4	5.3	48	67
49.9521	0	0.85	70.8086	4.3	0	0	0	110	158	61	24.4352	9.3	4.9	5.4	55	153
51.2033	1	1.11	69.7827	3	0	0	0	114	168	78	27.6361	9.1	4.7	6.4	38	135
47.5619	0	0.87	69.623	2.8	0	0	0	112	160	60	23.4375	9.2	4.2	5.4	58	177
52.6407	0	0.86	69.1198	3.7	0	0	1	127	160	58	22.6562	8.8	3.4	6.1	50	61
42.4942	0	0.72	88.6195	3.2	0	0	1	142	154	64	26.986	9	4.5	5.6	51	142
34.8994	1	1.02	83.1613	2.8	0	0	0	106	169	70	24.5089	8.2	5.3	5.4	65	95
38.5325	1	1.02	81.5062	3.8	0.98	0	0	118	170	63	21.7993	9.2	4.4	5.5	55	149
60.7721	1	0.95	80.659	3.7	0	0	0	114	170	68	23.5294	8.9	4.6	6.1	73	137
51.3183	1	1.07	72.7686	3.8	0	0	0	118	165	61	22.4059	10	5.2	5.4	57	68
51.2005	0	0.84	71.4235	4.6	0	0	1	106	149	49	22.0711	9.1	3.8		36	128
51.4223	0	0.88	67.6309	3.6	0	0	0	112	167	68	24.3824	9.4	4.5	5.4	66	126
59.7837	0	0.92	62.3138	3.9	19.89	0	1	171	157	67	27.1816	9.7	4.6	5.6	48	77
39.3785	1	0.75	115.712	3	0	0	0	102	179	79	24.6559	7.7	4.6	4.9	66	105
39.3785	0	0.75	85.8586	3	0	0	0	102	165	50	18.3655	7.7	4.6	4.9	66	105
47.1321	0	0.79	77.9645	3.3	0	0	0	120	154	50	21.0828	8.8	4	5.3	49	137
59.8768	1	1.07	70.5254	3.8	8.22	1	0	100	168	67	23.7387	9.8	4.4	6.5	41	190
75.0007	0	0.8	69.9259	4.3	459.65	0	1	119	156	66	27.1203	9.8	4.5
57.0486	1	1.13	66.8756	3.9	0.69	0	0	120	160	64	25	9.5	4.9	5.5	65	115
68.6626	1	1.11	65.7478	3.8	628.86	0	0	132	175	70	22.8571	9.1	4.2	5.4	28	113
59.9617	1	1.22	60.5997	3.6	111.81	1	0	110	177	76	24.2587	9.4	4.3	6.5	59	82
56.6653	0	0.6	103.165	3.4	0	0	0	102	160	55	21.4844	8.9	4.4	5.8	36	188
64.4545	0	0.69	85.5326	3.9	72.12	0	0	145	156	58	23.833	9.4	4.2
43.6632	0	0.75	84.0771	3.3	0	0	0	119	160	64	25	8.3	4.3	5.2	60	96
43.6632	0	0.75	84.0771	3.3	0	0	0	119	154	54	22.7694	8.3	4.3	5.2	60	96
58.2231	1	0.93	83.3862	4.1	0	0	0	115	158	60	24.0346	8.2	3.6	5.5	39	104
53.9001	0	0.74	81.8156	3.7	0	0	0	104	157	55	22.3133	8.9	4.7	5.2	60	141
47.7919	1	1.14	68.6216	3.1	272.07	0	0	96	174	66	21.7994	9.2	4.6	5.3	45	140
55.6112	1	0.88	89.7092	3.4	171.19	0	0	119	168	74	26.2188	8.8	4	5.5	30	86
34.768	1	0.97	88.195	2.8	0	0	0	100	178	80	25.2493	9.6	4.3	5.2	33	145
52.616	1	0.93	85.1181	3.9	0	0	0	150	177	76	24.2587	8.3	4.7		45	135
47.8056	1	1.01	78.9073	3.6	0	0	1	142	164	69	25.6544	9.3	4.6	5.6	55	130
48.6297	1	1.07	73.5679	3.5	0	0	0	110	180	85	26.2346	9.1	4.3	5.1	39	145
54.3381	0	0.83	71.5483	4.2	50.86	0	0	130	162	70	26.6728	9.5	4.6	5.1	75	138
71.4962	0	0.82	68.6248	4.2	119.79	0	1	129	146	52	24.3948	9.5	4.3		56	163
55.1567	1	1.19	63.4326	3.3	0	0	0	128	171	75	25.6489	9.2	4.8	5.1	59	150
52.9802	0	0.8	75.038	4.9	0	0	1	140	163	74	27.852	8.5	4	5.5	65	135
70.3354	0	0.79	71.8793	3.6	1366.55	0	0	136	146	44	20.6418	8.5	3.3	5.6	30	68
56.9528	0	0.6	103.059	4.2	63.81	0	0	135	158	59	23.634	9.2	4.7	5.4	69	132
49.8946	0	0.62	101.934	3.2	0	0	0	90	154	50	21.0828	8.2	4.1	4.9	54	86
53.9055	0	0.79	75.868	4.1	75.33	0	0	108	158	58	23.2335	9.4	4.4	6.3	55	197
50.9815	1	1.2	63.8349	2.5	187.64	0	0	130	165	72	26.4463	9.7	4.4	6.4	35	152
53.0787	1	1.22	62.1184	3.5	6.11	0	0	114	175	76	24.8163	9.5	4.4	5.7	101	125
43.4579	1	0.76	111.699	4	0	0	0	118	176	60	19.3698	8.9	4.5	5.2	43	63
51.9945	0	0.81	74.2525	3.7	0	0	0	101	148	49	22.3703	9.4	4.3	5.3	45	143
36.9117	0	0.83	77.3912	3.8	0	0	0	105	160	53	20.7031	8.6	4.1	5	51	229
53.5195	1	1.06	72.9369	3.8	1266.9	0	0	118	162	74	28.1969	8.7	4.1	6.4	40	133
64.1232	0	0.81	71.1584	4.9	10.73	1	0	125	147	48	22.213	9.3	4.1	7	43	73
51.1458	1	1.1	70.5314	3.6	0	0	0	110	178	87	27.4587	9.1	4.3	5.3	39	125
58.0753	1	0.87	90.1037	3.7	11.62	0	1	148	168	67	23.7387	8.4	3.6	5.5	57	79
43.5702	0	0.79	79.2182	3.5	0	0	0	114	157	45	18.2563	9.3	4.5	5.2	69	146
43.447	1	1.04	77.7814	3.6	0	0	0	174	170	85	29.4118	9.7	4.6	5.6	53	198
47.7536	0	0.83	73.4493	3.9	0	0	0	120	165	58	21.3039	9	4.4	5.8	75	79
45.2266	1	1.1	72.3146	3.7	0	0	0	118	175	96	31.3469	9.6	4.7	5.8	52	72
39.0062	0	0.81	78.7137	3.9	0	0	0	110	160	75	29.2969	9.2	4.4	7.5	54	173
40.7502	1	1.1	73.8609	4.4	61.82	0	0	132	173	111	37.0878	9.4	4.4	6.3	33	118
70.6913	1	1.1	66.0465	3.7	983.51	0	0	145	178	83	26.1962	9.3	4.3		53	122
50.9596	0	0.9	66.0206	3.7	0	1	1	119	161	70	27.0051	10	4.7		41	103
55.0527	0	0.79	75.5444	3.7	0	0	0	118	158	60	24.0346	9	4.1	6.1	76	65
62.0835	1	1.15	64.4197	3.6	0	0	0	114	169	71	24.8591	9.3	4.2	5.2	42	126
50.1684	1	1	79.0407	3.9	0	1	1	161	168	69	24.4473	9.5	4.4	7.9	56	126
62.642	1	0.97	78.26	4.1	402.77	0	0	120	166	51	18.5078	9	3.9	6	37	102
46.4422	0	0.79	78.1983	2.8	0	0	1	121	172	70	23.6614	8.5	4
51.77	0	0.79	76.4931	3.6	0	0	0	110	153	60	25.6312	9.3			65	229
51.6331	1	1.04	75.103	3.6	0	0	0	104	174	70	23.1206	10	4.5	5.7	31	115
54.7707	1	1.13	67.4311	3.9	0	0	0	100	170	53	18.3391	10.1	4.8	5.6	53	118
46.3628	1	1.21	64.4572	4.6	0	0	0	105	174	74	24.4418	10	4.7	5.2	36	110
63.8138	1	0.81	95.995	3.5	24.42	1	0	118	170	72	24.9135	8.7	3.5	9	43	134
49.6318	0	0.68	91.7249	3.4	0	0	0	121	167	74	26.5338	8.9	4.3	5.4	43	140
41.0212	1	1.13	71.5064	3.7	0	0	0	108	176	67	21.6296	9.8	4.7	6	60	126
56.386	0	0.96	60.0362	3.9	0	0	0	100	158	52	20.83	9.6	4.1		36	102
49.922	1	0.85	95.4411	3.5	0	0	0	104	170	72	24.9135	8.9	4.7	6.1	34	102
53.243	1	1.11	69.2316	3.2	0	0	0	129	174	80	26.4236	8.6	4.2	5.3	31	119
50.0068	1	0.73	113.726	3.3	3.69	0	0	102	157	53	21.5019	9.1	4.6	5.2	50	141
61.5907	0	0.62	97.6676	3.3	20.68	0	0	119	162	65	24.7676	8.6	4	5.9	53	132
65.0486	1	0.96	78.5977	3.6	7.19	0	0	110	175	66	21.551	7.9	4	6.5	60	55
50.7461	1	1.12	69.1901	3.6	0	0	1	145	173	70	23.3887	9.6	4.7	5.4	69	170
58.809	1	0.78	101.944	3.1	4.73	0	0	117	162	51	19.433	9.3	4.4	5.4	61	151
53.911	1	0.99	78.8033	2.7	42.19	1	1	138	170	83	28.7197	9.6	5	7.2	49	127
50.6804	0	0.8	75.717	3.4	0	0	0	114	153	54	23.0681	9.4	4.7	5.2	44	61
49.8426	0	0.93	63.8557	3.9	0	0	0	103	156	52	21.3675	9.5	4.2		75	64
56.0027	1	1.18	63.8557	2.8	11.57	1	1	131	164	66	24.539	10.1	5
53.0185	1	0.73	112.384	3.6	0	0	0	116	165	61	22.4059	9.2	4.8	5.7	41	134
43.039	1	0.77	110.244	3.3	0	0	0	125	172	76	25.6896	9.6	4.9	5.8	62	127
52.3012	1	0.85	94.5433	4.1	0	0	1	135	180	97	29.9383	9.4	4.6	6.2	39	101
50.8391	0	0.67	92.8525	4.6	0	0	0	110	159	54	21.3599	9	4.5	5.5	60	106
40.7803	1	1.1	73.8498	4.4	61.82	0	0	132	173	111	37.0878	9.4	4.4	6.3	33	118
43.6167	1	0.86	96.7782	4.8	0	0	0	100	180	82	25.3086	9.6	5.2	6.1	56	98
58.3053	1	0.75	106.851	3.9	0	0	0	114	165	64	23.5078	9.8	4.2	5.3	64	123
40.8569	1	1	82.4045	4.2	0	0	1	124	185	78	22.7904	9.5	4.7	5.5	41	139
70.245	0	0.72	80.0235	4.1	8.42	1	0	110	150	56	24.8889	9.5	4.3	6.9	53	153
56.3313	1	1.04	73.7869	2.9	13.97	0	0	132	168	72	25.5102	8.2	4.3	5.8	45	124
50.0123	1	1.14	67.9919	3.8	85.66				165	69	25.3444	9.6	4.5
51.3457	0	0.62	101.342	4.1	0	0	0	98	157	54	21.9076	9.3	4.5	5.1	67	92
46.4339	1	0.88	93.0545	4.1	0	0	0	142	170	84	29.0657	9.8	4.8	5.1	53	145
52.6297	1	0.94	84.0695	3.3	0	0	0	128	173	75	25.0593	9.2	4.5	5.4	40	147
49.9302	1	1.07	73.1748	3.7	0	0	0	106	173	72	24.0569	9.4		5	49	148
54.3929	1	1.06	72.6976	3.4	836.91	1	1	177	168	68	24.093	10	5	6.8	38	116
51.1759	1	1.08	72.0322	3.5	0	1	0	141	179	86	26.8406	9.4	4.5	7	39	99
57.0431	1	0.89	88.0912	3.6	0	0	0	100	169	69	24.1588	8.9	4.5	5.6	51	101
51.9097	0	0.71	86.4758	5.1	0	0	0	118	163	53	19.9481	9.5	4.6	5.4	89	90
43.9069	1	1.02	79.3742	4.9	48.84	0	0	108	177	73	23.3011	9.7	4.9	5.4	39	74
50.0178	1	1.14	67.9904	3.8	85.66	0	1	117	165	69	25.3444	9.6	4.5	5.4
78.7105	1	1.16	60.7798	3.6	374.04	0	0	120	165	55	20.202	9.8	4.8	5.5	48	140
76.4025	1	0.83	89.9811	3.8	0	0	0	128	174	80	26.4236	8.7	5.1	5.5	60	110
76.4025	1	0.83	89.9811	3.8	0	0	0	128	170	63	21.7993	8.7	5.1	5.5	60	110
37.9274	1	0.96	87.6939	3.6	0	0	0	102	171	62	21.2031	8.6	4.4	5	64	145
44.794	1	0.94	86.8662	3.7	0	0	0	118	176	80	25.8264	9.1	5	5.8	39	118
58.5599	1	0.8	99.0945	4	72.52	0	0	112	174	63	20.8086	8	4	6.4	61	73
42.152	0	0.72	88.7651	2.8	0	0	0	111	156	67	27.5312	9	3.9	5.2	38	31
54.5325	1	0.91	86.6489	2.7	105.56	0	0	120	165	70	25.7117	10.8	4.3	5.6	35	114
54.3354	0	0.78	76.8675	3.9	0	0	0	130	167	63	22.5896	9.1	5.1	5.6	64	111
41.5633	1	1.07	75.9506	3.8	0	0	1	170	171	97	33.1726	8.4	4.6	5.2	46	81
51.8248	0	0.81	74.3018	3.3	0	0	0	120	156	54	22.1893	8.8	4.4
40.6051	1	0.91	91.9946	3.3	0	0	0	104	172	73	24.6755	11.7	4.5	5.2	34	186
47.4771	1	0.96	83.7859	3.2	0	0	0	129	169	64	22.4082	9.8	4.7	5.2	85	112
66.3025	0	0.85	66.8531	3.6	5.86	0	1		158	58	23.2335	9.5	4.2	5.4	42	181
45.7714	1	0.77	108.875	2.9	0	0	0	124	175	80	26.1224	9.6	4.5	5.5	38	143
52.8843	1	0.89	89.4554	3.7	122.8	1	0	138	173	69	23.0546	9.6	4.2	8.5	45	58
53.5989	1	0.97	80.7765	3.4	13.45	0	0	110	166	78	28.306	9.5	4.1	6.3	36	99
46.2341	1	1	80.362	3.1	1.18	0	0	100	165	60	22.0386	9.3	4.2	5.3	68	118
51.0116	0	0.79	76.7226	3.2	0	0	0	121	150	55	24.4444	9.5	4.5	5.7	64	144
55.0308	0	0.83	71.3646	3.3	0	0	0	160	157	74	30.0215	9.1	4.1	5.5	49	179
56.564	1	0.79	101.254	3.7	0	0	0	125	164	67	24.9108	8.9	4.5	5.1	53	93
55.4552	0	0.68	89.6822	3.5	0	0	0	130	161	59	22.7615	9.1	4.7	5.5	45	148
56.7392	0	0.68	89.2665	3.4	151	0	0	118	164	70	26.0262	9.2	4.5	5.4	62	71
66.9897	1	1.18	61.5753	3.8	85.57	1	1	140	167	75	26.8923	9.5	4.1	7.6	45	140
58.6557	1	1.21	61.4521	3	0	0	1	145	165	63	23.1405	9.2	4.6	5.6	42	180
48.9692	1	0.85	95.8152	3.4	0	0	0	88	165	61	22.4059	9.2	4.3	5.7	36	141
35.9069	1	1.1	75.7826	4.1	0	0	0	114	183	95	28.3675	9.5	4.2	5.4	45	117
56.7228	0	0.8	74.0054	4	0	0	0	124	163	65	24.4646	9.6	4.3	6.1	48	143
43.1677	0	0.9	68.2824	3.8	0	0	1	140	155	64	26.6389	9.7	4.6	5.9	46	151
53.3936	0	0.89	66.2469	3.3	0	0	0	138	158	52	20.83	9.5	4.4	5.3	65	112
45.4483	1	0.72	117.815	3.4	220.81	0	0	132	163	63	23.7118	9.1	4.2	5.7	42	95
45.0075	1	0.91	90.0922	3.6	0	0	1	140	169	99	34.6627	8.8	4.3	6	31	150
52.5996	1	0.95	83.0588	4.2	0	0	0	102	167	58	20.7967	9	4.8	5.4	64	98
72.0903	1	1.01	72.5942	3.1	276.13	0	1	128	162	55	20.9572	9.1	4.3
54.2642	1	0.76	106.776	4.7	4.28	0	0	120	181	71	21.6721	8.9	4.2	6.6	52	112
56.4901	0	0.66	92.4779	4.4	0	0	0	117	160	66	25.7812	8.4	4.2	5.7	70	115
65.4182	1	0.87	87.9521	4.4	20.68	0	0	95	169	62	21.7079	9	4.3		53	122
61.3415	1	0.99	76.7646	3.1	0	0	0	129	168	76	26.9274	8.1	4.3	5.6	54	104
47.9124	0	0.89	67.7197	3.9	0	0	0	128	160	74	28.9062	8.5	4.7	6.2	53	138
51.2033	1	1.17	65.6696	3.3	48.89	0	1	135	179	77	24.0317	9.4	4.9	5.5	44	187
55.8768	1	0.89	88.4614	2.7	0.98	0	0	118	167	69	24.7409	9	4.6	5.3	36	109
55.8932	0	0.74	81.2147	3.7	10.63	0	0	96	158	60	24.0346	9.3	4.5	5.4	52	177
52.6763	0	0.79	76.2241	3.5	88.43	0	0	122	164	56	20.8209	9.1	3.6		59	84
52.6763	0	0.79	76.2241	3.5	88.43				164	56	20.8209	9.1	3.6		59	84
60.7666	0	0.85	68.0469	4.3	0	0	0	136	158	59	23.634	9.5	4.7	5.6	46	143
57.64	1	1.18	63.4833	4	3.94	0	0	120	168	58	20.5499	9	4.3	5.5	27	134
60.7091	1	1.18	62.8182	3	424.31	0	0	115	170	65	22.4913	9.4	4.7	6.2	56	171
66.5791	1	0.88	86.4903	3.5	198.22	0	0	105	169	63	22.0581	9.5	4.3	5.9	35	108
52.3723	1	1	78.3539	3.3	0	0	1	146	175	81	26.449	9.5	4.7	6.4	48	89
54.768	1	1.01	76.7592	3.3	0	0	0	118	165	69	25.3444	9.2	4.4	5.7	28	123
63.1732	1	1.08	69.0174	3.8	1040.38	0	0	118	160	63	24.6094	9.6	4.6	6.1	60	156
46.8583	0	0.61	105.197	3.8	0	0	0	114	165	61	22.4059	8.6	4.7	6	69	102
52.6242	0	0.67	92.2042	4.2	0	0	0	102	160	64	25	9	4.5	5.7	61	171
49.7687	0	0.76	80.6308	3.1	0	0	1	143	158	68	27.2392	9.8	4.4	5
68.961	0	0.73	79.0553	3.6	19.99	0	0	122	160	62	24.2188	7.7	2.6
63.7618	1	1.01	74.4261	3.1	21.86	0	0	119	174	64	21.1389	8.5	4	5.5	66	115
68.0794	0	0.8	71.3139	4.1	235.89	0	0	110	155	64	26.6389	9.3	4.3	5.6	48	167
77.6318	0	0.84	65.6365	2.6	501.11	1	1	160	162	70	26.6728	9	3.9	8.1	40	127
61.963	1	0.79	99.397	3.7	22.99	0	0	140	178	72	22.7244	9.1	4.2		57	169
43.4442	1	0.87	95.5724	3.7	34.96	0	0	119	178	81	25.565	8.5	4.3	5.9	38	182
42.2642	0	0.73	87.3162	3.9	0	0	0	90	160	61	23.8281	8.8	4.7	5.7	76	141
62.7953	1	0.9	85.2831	3.9	0	0	0	130	176	60	19.3698	9.3	4.7	5.8	52	182
54.1136	1	0.9	87.8984	3.7	96.16	0	0	115	169	70	24.5089	9.5	4.6	5.5	48	131
59.1869	1	1.07	70.6915	3.7	91.23	0	0	134	181	75	22.8931	9.7	4.4	5.3	65	123
47.937	0	0.91	65.9982	3.5	0	0	0	146	158	47	18.8271	9.8	4.7	5.3	52	79
50.2943	1	0.82	99.3318	3	27.53	0	1	140	169	74	25.9095	8.7	4.3	6.2	30	63
53.6646	1	0.94	83.7379	3.5	0	0	0	105	171	60	20.5191	9.5	5.1	5.4	45	220
70.8501	1	0.95	78.1854	4.2	6556.17	0	0	100	160	59	23.0469	9.3	4.2		30	128
49.7988	0	0.92	64.6689	4.3	0	0	1	141	160	57	22.2656	9.9	4.7	5.5	60	150
51.4196	1	0.97	81.46	4	0	0	0	130	175	73	23.8367	9.6	5.6	5.8	81	199
46.6064	1	1.15	68.2807	3.7	204.81	0	0	170	170	74	25.6055	9.5	4.4	5.4	37	131
51.217	1	1.14	67.6642	3.4	0	0	0	124	171	70	23.939	9.7	4.5	5.6	54	193
36.0055	1	1.23	66.5801	3	0	0	1	127	180	90	27.7778	9.6	4.2	5.2	52	114
44.0383	1	0.9	91.6525	3	0	0	0	102	155	45	18.7305	9.7	4.6		52	94
57.4209	0	0.91	63.6234	4	0	0	0	110	155	62	25.8065	9.5	4.2		48	121
57.5031	1	0.86	91.4976	3.8	0	0	0	138	165	73	26.8136	9.4	4.9	5.8	60	199
60.7474	0	0.74	79.8532	3.8	22.8	0	1	120	162	65	24.7676	9.3	4	5.8	38	147
54.2724	0	0.83	71.5659	3.6	0	1	1	118	152	57	24.6711	9.7	4.4	8.4	39	62
34.2396	1	1.21	68.548	2.8	0	0	0	145	163	60	22.5827	10.1	4.5
68.512	1	1.11	65.7771	3.7	657.14	1	1	117	166	61	22.1367	9.6	4.3	7.2	58	193
57.2348	1	0.95	81.647	3.7	401.2	0	0	141	165	60	22.0386	9.1	4.2		41	140
38.601	0	0.83	76.6914	4.7	0	0	0	138	157	49	19.8791	9	4.9	5.5	69	131
55.8795	1	1.04	73.9076	3.9	0	0	0	102	167	62	22.231	8.6	4.6	6.1	38	102
55.5017	1	1.1	69.3708	4.3	0.64	0	0	111	175	75	24.4898	9.7	4.6	5.1	60	125
50.0534	0	0.9	66.2615	4.5	136.34	0	0	120	157	58	23.5304	8.8	4.7	5.9	45	118
54.2012	1	0.95	82.5546	4.1	0	0	0	122	170	72	24.9135	8.6	4.1	5.7	46	151
50.1793	0	0.82	73.7385	3.6	0	0	0	126	160	55	21.4844	9.7	4.6	5.8	59	99
58.6393	1	0.83	94.9466	3.6	42.34	0	0	128	170	72	24.9135	8.4	3.9	5.6	35	105
41.6099	1	0.9	92.714	3	0	0	0	118	168	73	25.8645	9	4.5	6.1	47	60
45.0924	1	0.91	90.0578	3.1	0	0	0	112	162	64	24.3865	9.3	4.6	5.9	43	137
76.1068	1	0.93	78.9732	5.2	0	0	1	112	160	49	19.1406	7.1	2.6
49.7851	0	0.82	73.8567	3.1	0	0	0	153	165	50	18.3655	9.6	4.5	5.3	83	141
71.8604	1	1.04	70.2286	3.2	6.89	1	1	105	167	58	20.7967	9	3.9	11.5	47	99
55.4387	1	1.17	64.6186	3.4	83.06	0	0	130	166	66	23.9512	9.1	3.9		62	115
56.1205	1	0.71	114.713	2.6	0	0	0	115	176	81	26.1493	8.5	4.4	5.6	54	94
71.2361	1	0.81	93.8746	4.2	1868.78	0	0	91	167	59	21.1553	8	4		25	58
63.4552	1	0.9	85.1023	3.3	0	0	0	115	175	71	23.1837	8.5	4.5	5.9	34	146
73.8535	1	1.03	70.6227	2.7	3.64	0	1	140	165	63	23.1405	9	3.9		49	107
57.7112	1	0.87	90.2188	3.2	106.05	0	0	118	175	73	23.8367	9.7	4.8	6	83	109
60.0055	1	0.89	87.1905	3.6	0	0	0	118	165	80	29.3848	8.6	4.2	5.6	43	104
45.7385	1	1.05	76.1287	3.4	94.68	0	0	105	173	83	27.7323	9.2	4.4	5.4	30	135
59.0089	0	0.73	81.5964	3.9	16.25	0	0	115	161	56	21.6041	8.9	4.2	5.8	55	139
60.512	1	1.01	75.2207	4	0	0	0	126	164	70	26.0262	8	5	5.5	60	108
44.8761	1	1.1	72.4289	3.1	0	0	0	132	186	106	30.6394	7.9	4.4	5.6	46	133
50.0096	1	1	79.0916	4.1	0	0	0	124	180	88	27.1605	8.9	4.3	6	76	146
50.883	1	1	78.8141	3.7	0	0	0	115	167	75	26.8923	8.8	4.4	6.1	50	160
65.7659	0	0.82	69.7986	3.5	0	0	1	180	160	64	25	9.8	4.6	5.7	67	209
61.0267	1	1.17	63.3711	2.4	14.67	0	0	116	165	69	25.3444	9	4.6	6	33	88
37.2211	0	0.6	112.353	2.9	0	0	0	100	158	69	27.6398	9.5	4.3	5.7	63	90
45.9165	1	0.99	81.4133	3.8	0	0	0	124	173	84	28.0664	9.3	4.8	5.7	35	146
55.896	1	1.13	67.1533	3.6	0	0	0	122	170	75	25.9516	8.6	4.4	6	54	78
60.4846	0	0.93	61.3958	4	77.1	0	1	120	149	58	26.1249	9.5	4.5		28	101
37.1609	1	1.08	76.867	3.2	0	0	1	170	177	80	25.5354	10.4	5.3	5.4	81	160
58.8857	1	1.07	70.7648	3.7	110.19	0	0	101	168	67	23.7387	9.6	4.4	5.6	45	182
65.4045	1	0.88	86.8034	3.5	0	0	0	110	165	60	22.0386	4.6	4.6	6.3	60	110
47.5264	0	0.78	78.9855	3.7	0	0	0	111	161	51	19.6752	9.5	4.5		71	102
58.0945	0	0.77	76.9684	3.6	0	0	0	108	157	53	21.5019	9.7	4.7	6.2	56	164
71.5072	0	0.85	65.8354	3.4	403.73	1	1	137	151	58	25.4375	8.9	4	7.2	45	69
56.6927	1	0.89	88.2015	3.8	2.86	0	1	125	170	75	25.9516	9.5	4.5	6	71	159
46.6831	1	0.94	86.1408	3.6	26.58	0	1	140	172	72	24.3375	9	4.2	5.4	46	152
53.7495	0	0.82	72.7168	3.1	0	1	1	145	162	98	37.3419	9.9	4.5	7.3	44	127
56.3066	0	0.89	65.5364	3.5	4.29	0	1	136	160	75	29.2969	10.1	4.6
55.1951	0	0.94	61.7798	3.3	0	0	0	158	162	79	30.1021	9.5	4.2		42	190
36.8871	1	0.94	90.3593	3.1	0	0	0	119	190	90	24.9307	9.2	4.1	5.8	44	116
48.3176	1	0.97	82.4955	3.6	0	0	0	130	180	80	24.6914	9.3	4.3	5.8	66	138
33.6126	1	1.12	75.2247	2.9	0	0	0	118	170	103	35.6401	9.6	4.5	5.8	40	120
44.7201	0	0.92	66.0966	3.2	0	0	0	125	167	57	20.4382	9.5	4.5	5.7	52	124
57.8289	0	0.57	109.005	4.1	0	0	0	100	162	53	20.1951	9.6	4.4	5.7	62	73
52.1177	1	0.95	83.2141	3.8	0	0	0	150	166	76	27.5802	9.6	4.5	5.8	55	158
62.0917	1	0.93	82.3044	4.3	73.17	1	1	133	161	51	19.6752	8.5	3.2	8.8	94	111
54.8994	0	0.8	74.4979	4	0	0	0	105	156	52	21.3675	9.4	4		40	141.4
40.9172	0	0.7	92.2533	3.5	0	0	0	96	154	64	26.986	8.9	4.3	5.3	51	138
60.115	1	0.96	79.8663	4	42.34	0	0	125	165	71	26.079	8.8	4.2		51	118
54.2341	0	0.91	64.3652	4.2	0	0	1	120	151	59	25.8761	9.6	4.6		44	146
52.3477	1	0.94	84.1613	3.3	102.07	0	1	163	170	68	23.5294	9.5	4.6	5.6	50	145
46.2012	0	0.75	83.1183	4.1	0	0	0	110	163	64	24.0882	9.2	4.5	5.5	115	93
53.4182	1	0.88	90.4449	3.5	1.09	0	1	150	174	90	29.7265	9.4	4.2	5.6	51	154
41.2266	1	0.96	86.2216	3.7	0	0	0	110	170	63	21.7993	9.3	4.5	5.6	52	124
55.8877	1	0.59	142.157	4.1	0	0	0	118	165	65	23.8751	10	4.4	5.6	44	100
41.8973	1	1.2	66.4292	4	0	0	0	115	173	85	28.4005	9.9	4.7	5.9	45	190
49.9247	1	0.97	81.9493	3.5	93.99	1	0	134	168	76	26.9274	9	4.6	9.9	61	133
41.4894	0	0.76	83.6646	3.3	0	0	0	98	167	55	19.721	9.2	4.4	5.3	93	136
53.3908	1	1.05	73.7751	2.7	9.85	0	1	149	161	57	21.9899	9.3	4.2		60	203
50.245	1	0.81	100.768	4.1	194.03	0	0	115	178	82	25.8806	9.2	4.4	6.3	25	59
50.5051	0	0.67	92.9768	3.5	0	0	0	130	157	59	23.9361	9.3	4.1	5.4	46	150
56.835	1	0.98	78.8817	2.4	0	0	1	150	170	65	22.4913	9.5	4.6		38	163
46.3436	1	1.08	73.4973	3.3	0	0	0	133	169	64	22.4082	9.5	4.8	5.4	35	175
65.1253	1	0.84	91.6703	3.4	102.16	0	0	118	160	60	23.4375	9	4	5.8	45	92
56	1	1.03	74.7036	3.5	0	0	0	118	170	69	23.8754	9.7	4.5	5.8	72	126
70.6694	0	0.91	60.9978	4	164.25	0	0	138	159	59	23.3377	9.4	4.3	5.8	51	94
61.5414	1	0.93	82.4532	4	0	0	0	105	172	76	25.6896	8.7	4.9	6	73	130
54.8611	0	0.74	81.5226	3.8	0	0	0	130	159	56	22.151	8.5	4.8	5.7	60	82
38.3107	0	0.79	81.3142	5.3	0	0	0	120	166	58	21.048	9.4	4.2	6	65	119
56.4107	1	1.02	75.4375	3.5	0	0	0	100	176	79	25.5036	8.2	4.5	5.4	73	85
61.2868	1	1.15	64.5888	3.3	0	0	0	153	168	63	22.3214	9.8	4.2	5.8	57	141
58.0233	0	0.7	85.9385	4.1	1.08	0	1	150	158	60	24.0346	8.5	4.3	5.8	50	123
50.4203	1	1.05	74.6374	3.8	0	0	0	114	176	67	21.6296	9.9	4.4	5.6	50	124
58.9021	1	1.15	65.1113	3.1	29.64	0	0	130	167	72	25.8166	9.1	4.3	6.5	68	94
47.2416	0	0.82	74.6471	3.9	0	0	0	98	163	68	25.5937	8.8	4.1	5.9	50	115
46.2012	0	0.93	64.8467	4.5	0	0	0	115	160	60	23.4375	9.8	4.3	5.6	86	182
39.5127	1	0.9	93.6925	3.4	0	0	0	116	173	65	21.7181	8.7	4.2	5.5	65	112
51.1212	1	0.95	83.5409	3.9	319.63	0	1	140	170	80	27.6817	9.7	4.7	6.8	43	148
69.0404	1	1.07	68.5159	4.1	0	0	0	123	161	55	21.2183	10.1	4.5	6.1	55	137
53.6482	0	0.63	98.606	4.4	0	0	0	114	160	60	23.4375	9.4	4.7	5.5	74	146
42.3765	0	0.67	96.3486	3.6	0	0	0	105	166	58	21.048	9.3	5	5	77	128
55.3457	1	0.96	81.2178	3.5	0.25	0	0	100	169	73	25.5593	9.5	4.6	5.8	58	186
46.9459	1	1.03	77.4265	4	0	0	0	118	164	62	23.0518	9.6	5	5.1	57	140
49.5661	1	1.05	74.8968	3.2	17.28	1	1	124	174	64	21.1389	9.1	4.1	5.9	32	179
69.0842	1	1.17	61.7956	3.6	208.91	0	1	125	175	72	23.5102	9.9	4.6	5.9	59	154
51.7098	1	1.04	75.0804	4.4	14.38	0	0	110	169	72	25.2092	9.9	5.3	5.6	35	73
43.4415	1	1.01	80.4557	3.1	0	0	0	121	166	65	23.5883	8.8	4.3	5.1	44	102
50.1437	1	0.89	90.427	3.5	0	0	0	100	170	74	25.6055	9.4	4.3	4.9	40	138
57.2238	1	0.88	89.1902	3.6	0	0	0	101	182	90	27.1706	9.6	4.4	5	60	78
59.154	0	0.68	88.5144	3.8	0	0	0	100	163	61	22.9591	9.6	4.1	5.5	60	126
39.8439	1	1.11	73.428	4.4	0	0	0	122	170	73	25.2595	10	4.5	5.8	57	133
60.8186	0	0.83	69.9305	4.3	0	0	0	110	164	63	23.4236	9.8	4.6	5.6	42	136
56.616	1	1.11	68.3736	3.9	0	0	0	100	169	71	24.8591	10	4.7	5.2	54	192
45.9795	1	1.2	65.1872	3.4	0	0	0	130	171	76	25.9909	10.4	4.8	5.4	60	103
55.7426	1	1.17	64.5469	4.5	23.78	0	0	140	162	63	24.0055	10.4	5
66.7433	1	1.16	62.8491	2.6	30.82	1	1	128	176	79	25.5036	9.2	3.9
42.7707	0	0.65	99.5903	3.6	0	0	0	100	162	51	19.433	8.7	4.3	5	72	138
57.9138	1	0.88	88.9734	4	37.91	0	0	105	170	60	20.7612	9.4	4.5	5.4	61	65
34.8775	0	0.75	88.0004	2.2	0	0	0	140	160	65	25.3906	10	4.8	5	64	73
77.6318	1	0.95	76.748	3	554.67	1	0	122	166	67	24.3141	8.9	3.1	6.9	39	129
57.8453	1	1.1	68.7908	4.3	0	0	0	115	182	79	23.8498	10	4.9	6.1	44	101
53.6865	0	0.87	67.932	3.8	0	0	0	109	157	57	23.1247	9.9	5	5.4	55	168
40.3094	1	1.2	66.9523	4	0	0	1	139	183	86	25.6801	10.3	4.9	5.7	44	161
41.525	0	0.71	90.4843	3	62.82	0	0	110	160	65	25.3906	9.4	4.8	5.1	34	142
48.2409	1	0.93	86.6314	3.5	0	0	0	99	170	74	25.6055	9.1	4.6	5.1	50	162
57.5688	1	1.11	68.1424	3.8	0	0	1	132	173	66	22.0522	9.9	4.9	5.4	57	117
48.115	0	0.89	67.6617	4	0	0	0	118	160	66	25.7812	8.4	3.9	5	86	96
65.9028	0	0.86	66.0379	3.9	0	0	1	130	155	59	24.5578	9.1	4.5	5.2	34	150
49.117	0	0.97	61.0081	3	0.25	1	1	155	155	56	23.3091	9.8	4.1	8.6	37	92
49.8782	1	0.84	96.7707	3.3	0	0	0	95	170	64	22.1453	9.6	4.9	5.3	64	131
51.039	0	0.73	84.0356	3.2	0	0	0	130	162	59	22.4813	8.8	4.5	5.2	84	81
53.0103	0	0.77	78.4127	3.8	41.55	0	1	142	155	55	22.8928	9.1	4.3	6	80	87
48.6188	0	0.89	67.5188	4.2	3.54	0	1	139	160	62	24.2188	10	4.5		54	118
55.0418	1	1.16	65.3571	3.7	0	0	0	108	167	71	25.4581	9.8	5.2	5.7	36	169
59.2936	1	0.85	92.1654	3.6	0	0	0	150	164	60	22.3081	9.7	4.8		65	106
53.3224	1	0.87	91.6791	3.9	0	0	0	128	181	75	22.8931	9.3	5	5.7	50	161
53.5222	1	0.97	80.7999	3.3	2.81	0	0	115	170	74	25.6055	9.2	4.6	5	38	83
38.0507	1	1.06	78.1667	4.7	0	0	0	130	183	85	25.3815	9.5	4.7	6	42	164
50.6311	1	1.01	77.9928	3.3	0	0	0	101	182	74	22.3403	9.2	4.9	5.3	74	132
30.5572	1	1.12	76.6942	3.9	0	0	0	135	173	68	22.7204	9.7	5	5.3	47	133
51.7399	1	1.04	75.0715	4.3	72.23	0	0	151	178	83	26.1962	9.5	4.3		38	192
43.0062	1	1.13	70.8237	3.4	0	1	0	122	172	77	26.0276	9.6	4.8	7	42	100
42.0068	1	1.15	69.7363	3.4	0	0	0	136	169	62	21.7079	9.4	4.6	4.9	63	117
64.4819	1	0.93	81.6757	3.5	9.35	0	0	122	170	63	21.7993	9	4.2	6	52	179
75.6359	0	0.74	76.3777	3.3	0	0	1	150	162	59	22.4813	9.7	4.5	6.8	31	93
72.271	0	0.85	65.6936	4.7	147.01	0	1	132	155	62	25.8065	9.6	4.6	6.2	59	53
48.6215	0	0.75	82.2612	3.3	0	0	0	130	157	59	23.9361	9	5	5.3	57	123
50.1465	1	1.03	76.3968	3.6	0	0	0	110	173	73	24.3911	9.5	4.8	5.1	66	143
48.5229	0	0.83	73.2114	3.7	0	0	0	118	159	61	24.1288	9.5	4.3	5.8	31	97
54.935	1	1.12	68.0849	3.5	0	0	1	146	158	70	28.0404	9.9	4.4	5.8	34	117
47.948	1	0.96	83.6182	3.2	0	0	0	135	173	95	31.7418	9.4	4.6	5.5	55	113
54.1081	0	0.75	80.495	4.2	0	0	0	104	162	60	22.8624	9.2	4.3	4.8	54	85
69.1581	1	1.01	73.2088	2.9	0	0	1	136	160	60	23.4375	9.3	4.6	5.5	38	128
49.8453	1	1.07	73.2001	3.6	0	0	0	118	173	71	23.7228	9.8	5.4	5.7	66	141
61.243	1	1.04	72.5453	3.4	0	0	0	131	165	65	23.8751	9.6	4.6	5.5	48	95
50.5435	1	0.85	95.2017	3.9	0	0	0	118	173	69	23.0546	9.4	4.4	5.1	49	126
64.2053	0	0.7	84.1903	3.3	0	0	1	164	170	84	29.0657	9	4.5	5.3	50	109
46.0507	1	1.03	77.7297	3.7	0	0	0	119	170	76	26.2976	9.2	5	5	80	122
28.282	1	1.18	73.355	3.3	0	0	0	127	168	64	22.6757	9.7	4.7	5.6	78	117
56.6133	1	1.09	69.8241	3.6	281.13	0	0	126	167	65	23.3067	8.9	4.5	5.6	49	149
47.2471	1	1.17	66.7503	4.9	0	0	0	138	176	72	23.2438	10.1	4.8		43	114
56.7666	0	0.88	66.287	4.4	0	0	0	112	163	47	17.6898	9.7	4.6	5.4	81	341
56.1013	1	1.15	65.7584	3.5	0	0	0	118	165	74	27.1809	8.6	4.2	6	51	134
33.3771	0	0.86	75.8177	2.7	0	0	0	113	158	64	25.6369	9.7	4.8	5.2	72	72
40.0821	0	0.67	97.4434	3.4	0	0	0	107	160	59	23.0469	9.6	5	5.2	58	137
37.2485	0	0.77	84.2358	3.1	0	1	0	126	157	54	21.9076	9.3	4.6	5.3	48	96
54.2341	1	0.97	80.5835	3.7	0	0	1	141	175	70	22.8571	9.5	4.9	5.3	69	169
43.1157	1	1.12	71.517	4.6	0	0	0	124	169	86	30.111	9.5	4.8	6	63	160
45.755	1	1.11	71.3948	3.7	0	0	0	125	173	73	24.3911	9.1	4.7	5.7	33	106
49.5277	1	0.93	86.1697	4.6	0	0	0	116	172	80	27.0416	9.9	5	6.7	58	156
36.9418	1	1.05	79.5022	3.1	0	0	1	150	176	74	23.8895	9.1	4.7		37	107
53.065	1	1.11	69.2786	4.1	0	0	0	116	167	66	23.6652	9	3.9	5.3	51	88
52.7009	1	1.14	67.273	3.3	168.03	0	0	110	178	78	24.6181	9.2	4.5	5.2	55	116
45.2539	1	1.25	62.3887	4.1	0	0	0	98	173	83	27.7323	9.6	4.7	6	43	204
38.319	0	0.77	83.7527	3.5	0	0	0	95	160	61	23.8281	9.1	4.4	5.5	47	119
37.8864	1	1.02	81.7865	3.5	0	0	0	123	187	70	20.0177	9.4	4.6
42.7488	1	1.05	77.1806	4.3	0	0	0	140	175	76	24.8163	9.5	4.9	5.7	37	143
47.5866	0	0.8	76.6914	3.5	0	0	0	130	160	61	23.8281	9.1	3.9	5.5	43	217
49.4155	1	1.03	76.6249	3.1	20.03	0	0	130	160	60	23.4375	8.9	4.4	4.9	54	206
50.0862	1	1.12	69.3741	3.8	0	0	0	100	163	52	19.5717	9.2	4.7	5.6	51	127
46.2533	1	0.78	107.038	4	0	0	0	110	173	64	21.3839	8.6	3.9	5.2	66	86
37.8152	1	0.97	86.7036	4.1	0	0	0	129	166	82	29.7576	9.4	4.5	5.8	33	134
44.2957	1	1.02	79.2323	3.2	0	0	0	125	180	90	27.7778	7.9	3.7	5.3	33	115
56.1862	0	0.76	78.6698	4.5	0	0	0	134	158	54	21.6311	9.5	4.5	5.4	70	120
39.7098	1	1.09	75.0363	3.5	0	0	0	156	182	85	25.6612	9.4	4.1	5.3	29	105
47.154	1	1.07	74.0295	3	13.25	1	0	136	180	87	26.8519	9.3	4.8	7.5	36	113
41.4894	1	1.11	72.8273	3.3	0	0	0	131	173	67	22.3863	9.7	4.7	5.2	44	78
52.2464	1	1.07	72.5043	2.5	0	0	0	138	172	60	20.2812	9.2	4.7	5.3	84	126
53.9713	0	0.61	102.222	4.2	0	0	0	130	154	65	27.4077	9.2	4.6	5.5	54	80
37.9521	1	0.89	95.6879	3.6	0	0	0	105	178	82	25.8806	8.6	4.6	5.5	78	113
53.8234	1	0.87	91.5052	3.3	0	0	0	125	175	73	23.8367	8	4.1	5.2	42	78
48.9884	1	0.94	85.3021	3.1	20.88	0	0	128	171	73	24.9649	9	4.6	5.6	48	147
47.7782	1	0.98	81.7108	2.7	0	0	1	140	171	75	25.6489	9	4.9	5.4	47	91
49.076	0	0.77	79.6499	4.3	0	0	0		148	51	23.2834	9.5	4.2		63	97
46.2396	1	1.02	78.5445	3.4	0	0	0	116	178	70	22.0932	8.3	3.9	5.7	63	126
46.4476	1	1.07	74.2567	3.2	0	0	0	100	172	75	25.3515	8.7	4.7	5.2	43	134
50.8528	0	0.88	67.784	3.8	0	0	0	145	160	56	21.875	9.3	4.7	5.5	61	82
58.5681	1	1.14	65.8468	4.6	49.78	0	1	130	177	75	23.9395	9.4	4.4
46.8638	1	1.2	64.9356	3.9	5.81	0	0	121	170	72	24.9135	9.3	4.7	5	57	140
57.1253	1	0.98	78.8001	2.9	0	0	0	112	173	77	25.7276	9	4.2	5.5	50	107
43.2827	1	1.04	77.8412	2.9	0	0	0	135	185	84	24.5435	9.4	4.5		32	125
49.3005	0	0.9	66.4657	4.2	0	0	0	121	154	44	18.5529	9.7	4.7	5.7	61	82
52.0767	1	1.16	66.096	3.1	0	0	1	121	171	75	25.6489	9.5	4.5	5.3	42	132
45.41	1	1.23	63.5164	3.9	0	0	0	96	184	82	24.2202	9.4	4.5	5.7	62	139
47.7536	1	0.9	90.1579	3.6	0	0	0	101	176	75	24.2123	9.3	4.7	5	40	118
43.4853	1	1.06	76.0767	4.1	9.5	0	0	118	178	78	24.6181	9.2	4.7	5.1	40	124
53.0267	0	0.8	75.0246	4.3	15.76	0	0	101	160	55	21.4844	8.9	4.6	5.2	57	151
50.5708	0	0.85	70.6319	4.2	0	0	0	121	158	60	24.0346	9.6	4.6	5.9	62	139
50.3929	1	1.14	67.8874	3.9	0	0	0	106	176	80	25.8264	9.3	4.8	5.1	43	135
54.7159	1	1.23	61.1576	3.8	0	0	0	120	164	75	27.8852	9.1	4.9	5.2	41	113
48.6407	1	0.82	100.008	3.5	564.23	1	1	145	162	60	22.8624	9	4.3	7.8	66	169
44.2847	1	0.85	97.791	3.3	0	0	0	118	173	70	23.3887	9.3	4.5	5.3	50	139
60.0192	0	0.69	86.7795	4.1	8.86	0	1	142	151	61	26.7532	9.1	4.8	6	64	125
51.4552	1	1	78.6354	4	0	0	1	121	167	69	24.7409	9.1	4.4	5.4	50	88
46.5791	1	1.06	75.0226	3.7	0	0	0	110	168	73	25.8645	9.8	4.9	5.5	49	163
45.6947	1	1.07	74.5034	3.8	0	0	0	115	170	70	24.2215	10.1	5	5.4	45	145
46.4011	0	0.91	66.4359	4.1	0	0	0	123	161	60	23.1473	9	4.3	5.9	55	101
52.3532	1	1.16	66.0249	3	0	0	0	124	163	60	22.5827	9.4	4.7	5.4	58	130
45.0322	1	1.2	65.4633	4.1	38.5	0	0		171	70	23.939	9.8	5.1	5.3	56	189
59.7454	0	0.66	91.4321	4.2	45.83	0	0	125	156	67	27.5312	9.2	4	6.2	45	155
52.6735	1	0.93	85.0992	4	0	0	0	132	164	60	22.3081	8.9	4.8	5.3	49	151
48.6763	1	1	79.5266	3.7	0	0	0	132	168	59	20.9042	9.8	4.8	5	48	112
62.1054	1	0.96	79.3399	4.2	0	0	0	110	174	73	24.1115	8.9	4.4	5.4	84	142
69.4374	1	1.09	66.9891	2.5	0	0	0	100	160	57	22.2656	8.9	4.2
53.1581	0	0.89	66.3064	4.2	0	0	0	121	156	52	21.3675	9.1	4.1	5.9	54	143
48.9418	1	1.17	66.2745	3.1	0	0	0	148	171	78	26.6749	9.4	4.5	5.3	30	115
40.8871	1	1.23	64.8837	3.4	4.63	1	1	163	174	91	30.0568	9.6	4.4	8.6	41	115
47.1732	1	0.79	105.055	3.2	0	0	0	118	177	76	24.2587	8	3.9	5.5	43	93
46.9925	1	0.83	99.3116	3.9	0	1	0	116	167	76	27.2509	9.8	4.7	7.4	44	50
52.1478	1	0.96	82.205	3	0	0	0	100	168	64	22.6757	8.7	4.4	4.5	61	130
51.2471	1	1.05	74.3914	3.4	0	0	0	108	170	65	22.4913	9.4	4.2	4.9	47	101
54.7652	0	0.93	62.6464	4.1	0	0	0	132	161	70	27.0051	9.7	4.2	5.9	34	74
54.6366	0	0.56	112.544	4.1	0	0	0	115	163	59	22.2063	8.7	4.3	5.3	80	132
53.0431	1	0.9	88.2556	3.7	0	0	0	110	174	85	28.075	8.8	4.3	5.6	48	146
54.6585	1	0.99	78.5834	3.7	0	0	0	122	177	73	23.3011	8.9	4.3	5.2	66	142
66.3025	0	0.79	72.7461	2.3	86.16	1	1	138	148	55	25.1096	9	4.2	8.7	42	43
48.9254	1	1.1	71.1697	3.7	0	0	0	146	173	75	25.0593	8.5	4	5.6	35	133
50.3874	1	1.1	70.7456	3.7	0	0	0	130	170	66	22.8374	9.6	4.5	6	70	136
64.052	0	0.53	116.119	3.8	0	0	0	110	163	73	27.4756	8.9	4.8	5.7	49	169
48.334	1	0.98	81.5192	3.2	0	0	0	169	182	120	36.2275	9.8	4.5	5.9	46	117
39.3566	0	0.88	71.4036	3.2	0	0	0	110	165	61	22.4059	9.2	4.5	4.8	77	105
48.334	0	0.98	60.4872	3.2	0	0	0	169	155	53	22.0604	9.8	4.5	5.9	46	117
43.5674	0	0.62	104.778	4.3	0	0	0	112	151	52	22.806	8.5	3.9	5.2	79	117
48.1451	1	1.01	78.794	2.4	0	0	0	110	173	74	24.7252	8.4	4.1	5.9	42	144
57.7467	1	0.8	99.3761	3.8	11.22	1	0	122	168	61	21.6128	9.7	4	7	36	68
48.7255	1	1.01	78.6025	4.1	28.26	0	0	109	165	60	22.0386	9.7	4.9	5.1	55	170
45.5003	0	0.84	73.1554	2.9	24.81	0	0	134	164	75	27.8852	9.1	4.4		58	151
54.2122	0	0.85	69.6419	3.6	0	0	0	102	155	48	19.9792	9	4.4	5.1	54	124
49.2074	1	1.12	69.6239	4.4	36.93	0	0	116	168	71	25.1559	10	4.8		56	166
57.1143	1	1.13	66.86	3.3	0	0	0	120	171	77	26.3329	9.7	4.5	5.3	34	148
48.4736	1	0.9	89.8844	4.5	1881.35	0	0	134	176	69	22.2753	8.8	4.2	7.1	49	122
44.679	1	0.96	84.8254	3.4	13.15	0	0	130	168	76	26.9274	9.6	4.3	5.5	42	119
62.1027	1	0.92	83.3346	3.5	53.57	1	1	116	171	72	24.623	9.4	4.4	6.5	58	85
46.5708	1	1	80.2437	3.7	0	0	0	118	178	83	26.1962	8.8	4.6	5.7	47	150
30.6913	0	0.99	65.5564	4.3	0	0	0	120	178	70	22.0932	9.8	4	4.8	89	97
68.0767	0	0.88	63.8867	4.1	248.88	1	1	119	156	46	18.902	9.6	4.3	6.7	45	128
43.5784	1	0.88	94.2612	3.3	0	0	0	115	176	76	24.5351	9.6	4.9	5.7	45	77
76.731	1	1.01	71.6807	2.9	1645.36	0	1	140	160	69	26.9531	9.1	4.3		36	82
47.1595	0	0.87	69.7433	3.9	11.82	0	0	100	158	62	24.8358	9.1	4.2	5.8	51	176
46.2094	1	1.15	68.3994	3.7	37.47	0	0	105	182	80	24.1517	9.6	4.5	5.5	52	143
53.9986	0	0.63	98.4757	3.7	0	0	0	135	157	60	24.3418	8.8	4.4	6	51	149
49.5578	1	0.86	94.3016	3.5	0	0	0	118	165	78	28.6501	9.6	4.4	5.3	75	144
54.7433	1	0.9	87.6922	3.1	0	0	0	102	168	60	21.2585	9.4	4.7	5.6	36	76
53.2183	0	0.76	79.5413	3.5	0	0	0	105	156	58	23.833	9.6	4.6	5.9	81	135
43.0992	1	1.05	77.0528	2.9	81.43	0	1	115	176	86	27.7634	8.7	4.1		25	86
59.9124	0	0.77	76.4884	4.2	0	0	0	122	158	56	22.4323	8.9	4.3	5.8	51	116
58.0452	1	1.01	75.8589	3.3	415.69	1	0	118	166	65	23.5883	9.7	4.6	7.1	63	130
62.8282	1	1.07	69.8399	4	346.02	0	0	118	171	70	23.939	8.7	3.9	6.2	63	173
54.924	1	1.16	65.3856	3.9	0	0	0	122	172	73	24.6755	8.9	4.4	5.7	56	185
48.1643	1	0.78	106.162	3	0	0	1	130	171	73	24.9649	8.5	4.5	5.3	34	124
47.2909	0	0.68	92.629	3.5	0	0	0	114	160	60	23.4375	8.7	4.5	5.5	43	124
56.1506	1	1.12	67.7831	3	34.31	0	0	163	171	77	26.3329	8.6	3.8
44.9884	1	1.06	75.5537	3.6	138.4	0	0	131	171	68	23.255	8.2	3.4	5.5	38	130
39.0856	1	1.22	66.0997	3.4	0	0	0	106	177	95	30.3233	9.6	4.3		35	144
71.9179	1	1.15	62.5252	3.4	119.15	0	0	147	170	72	24.9135	9.1	3.8	7.1	31	128
55.7645	0	0.62	99.6578	4.3	0	0	0	107	160	58	22.6562	9.5	4.5	5.7	56	146
55.1759	1	0.92	85.3595	3.1	0	0	0	110	169	62	21.7079	9.3	4.3	6.1	52	107
43.5455	1	0.99	82.2943	3.1	21.81	0	0	132	179	90	28.089	9.3	4.4	5.3	68	119
74.4038	0	0.79	71.0635	4.1	0	0	1	122	158	58	23.2335	8.8	4.1		39	95
56.9336	1	1.16	64.9103	4.2	0	0	0	141	166	70	25.4028	10.3	4.9	5.4	87	191
47.1622	0	0.69	91.1319	4.4	0	0	0	112	156	50	20.5457	9.7	4.4	5.4	53	215
57.9822	1	0.92	84.5042	3.3	0	0	0	110	168	70	24.8016	9.3	4.4	6	44	137
61.9028	0	0.74	79.5484	4.1	7.63	0	0	99	159	62	24.5243	9	3.9	5.6	69	167
50.8474	0	0.83	72.5193	3.5	0	0	0	125	156	47	19.313	8.9	4.3	5.8	89	179
39.8987	0	0.94	65.9869	3.7	0	0	0	121	158	57	22.8329	9.4	4.6	5.2	68	111
45.5003	1	1.2	65.326	4.1	0	0	0	115	165	71	26.079	8.8	4	5.6	46	113
70.1492	0	0.86	65.2061	2.8	706.42	0	1	143	145	59	28.0618	9.6	4.6	6.1	49	86
53.5797	1	1.18	64.4316	3.7	0	0	0	118	165	58	21.3039	8.9	4.2	5.5	48	127
49.2567	1	1.01	78.4297	3.6	0	0	0	104	175	75	24.4898	9.4	4.4	5.3	48	127
31.4716	1	1.13	75.4585	3.7	0	0	0	108	180	75	23.1481	9.3	4.5	5.3	55	115
51.2553	0	0.85	70.4394	3.9	0	0	0	128	158	80	32.0461	9.7	4.3	6.8	37	178
56.6598	1	1.09	69.8125	2.9	0			134	160	60	23.4375	9.2	4.6	5.5	70	88
56.3614	1	0.84	94.3997	3.3	4.03	0	0	122	172	79	26.7036	9.1	4.3	5.2	42	171
53.6509	1	0.9	88.0518	3.6	0	0	0	118	173	74	24.7252	8.4	3.8	5.5	51	104
51.5455	0	0.72	85.2129	3.2	0	0	0	100	160	61	23.8281	8.3	3.4	6.1	53	103
64.1971	1	0.99	76.0588	3.2	60.41	0	1	140	165	68	24.977	9.3	4.4	7.1	30	122
51.0472	1	1.05	74.4504	3.4	0	0	0	105	166	55	19.9594	8.9	4.3	5.4	42	104
39.5756	1	1.18	68.5186	3.4	0	0	0		174	89	29.3962	9.6	4.5		40	111
51.4798	0	0.91	65.0498	3.5	2.17	0	0	101	153	58	24.7768	9.8	4.6	5.7	49	62
60.4463	0	0.67	89.6466	3.6	0	0	0	122	142	56	27.7723	8.9	3.9	7	43	158
52.5695	0	0.74	82.2318	4	0	0	0	143	158	65	26.0375	9.4	4.3		45	65
55.9836	1	0.95	82.0141	3.3	19.2	0	0	100	170	71	24.5675	9	4.2	5.7	58	185
66.0753	1	1.13	64.9109	3.5	0	0	0	129	165	65	23.8751	9.6	4.3	5.6	45	121
43.5209	1	0.83	100.871	4	49.82	0	0	115	174	84	27.7447	9.2	4.4	5.6	43	106
55.1896	0	0.65	94.5677	4.1	0	0	0	110	155	70	29.1363	9.2	4.2	5.7	69	104
49.3607	1	1.04	75.7923	3.3	45.34	0	0	115	171	61	20.8611	9	4.3	5.5	47	146
44.1697	0	0.84	73.5975	3.1	0	0	0	106	160	50	19.5312	9.2	4.3	5.3	43	92
64.9172	0	0.84	68.0636	3.6	55.88	0	0	102	156	72	29.5858	8.8	3.9	5.5	41	162
75.1102	0	0.82	67.9413	4	218.75	1	1	117	147	58	26.8407	9.7	4.3	6.6	32	91
42.1547	1	1.21	65.7143	4	0	0	0	140	169	55	19.257	9.8	4.7	6.4
51.9808	1	1.18	64.8291	3.9	0	0	0	104	180	83	25.6173	9.5	4.8	5.4	62	95
48.7392	1	0.86	94.621	3.2	0	0	0	116	175	67	21.8776	9.5	4.4	5.5	49	131
57.6619	1	1.05	72.6315	3.8	53.13	0	0	124	169	66	23.1084	9.5	4.5	5.3	45	137
44.9199	1	1.16	68.1096	3.2	0	0	0	115	170	70	24.2215	9.7	4.6	5.9	52	118
70.5517	0	0.86	65.1304	3.7	201.81	1	1	150	155	72	29.9688	9.4	4.3	7.1	59	126
48.8241	1	0.95	84.3242	3.3	50.81	0	1	124	173	79	26.3958	9	4.4	5.5	36	128
48.8624	1	0.99	80.3921	3.9	0	0	0	124	169	71	24.8591	9.2	4.6	5.5	45	25
53.1937	1	0.99	79.0179	3.5	0	1	0	117	173	66	22.0522	8.9	3.9	7	50	125
31.2389	1	1.09	78.7816	4.4	0	0	0	117	175	50	16.3265	10.2	5.1	5.5	40	128
54.3765	0	0.81	73.5803	3.5	0	0	0	118	165	58	21.3039	9.4	4.2	5.5	75	141
45.4593	1	1.11	71.4888	3.9	0	1	0	129	177	80	25.5354	9.8	4.8	8.8	36	108
50.4011	1	0.98	80.8291	3.9	0	0	0	122	167	54	19.3625	9.5	4.7	5.7	67	105
64.1013	1	0.97	77.895	3.1	0	0	0	147	162	60	22.8624	9.7	4.6	5.8	47	105
53.5031	1	1.1	69.8892	3.6	30.77	0	0	105	172	63	21.2953	9	4.2	5.3	71	149
53.4949	1	0.94	83.7917	2.9	89.31	0	0	124	181	75	22.8931	9.4	4.5	5.9	45	160
51.7892	0	0.74	82.4818	4.4	120.73	0	0	122	163	64	24.0882	9.4	4.3	5.4	62	191
50.0972	1	1.09	71.579	3.7	0	0	0	104	168	66	23.3844	9.4	4.4	5.4	35	141
69.3634	0	0.58	102.967	3.7	0	0	0	130	155	64	26.6389	8.3	3.7	5.4	37	132
35.9124	0	0.72	91.6992	3.8	0	0	0	124	155	74	30.8012	9.2	4.5	5.9	40	142
45.8891	1	0.97	83.3636	3.4	0	0	0	118	176	83	26.7949	9.6	4.7	5.9	73	138
43.9507	0	0.81	76.8295	3.8	0	0	0	115	161	59	22.7615	8.4	4.2	5.5	55	126
49.306	1	1.14	68.1885	3	14.18	0	0	90	174	83	27.4145	8.4	4.1	5.4	51	173
52.6434	1	0.83	97.0486	4.2	118.7	0	0	114	161	58	22.3757	9.6	4.6	5.6	56	138
61.3032	1	0.84	92.8027	2.9	20.73	1	1	140	166	65	23.5883	9.3	4.1	9.8	28	102
56.1478	1	0.98	79.0767	3.4	0	0	0	112	169	72	25.2092	9.5	4.1	5.7	66	155
52.8761	1	1.14	67.2277	4	0	0	0	108	179	85	26.5285	9.5	4.7	5.7	55	118
53.0678	1	1.2	63.3173	3	81.88	0	0	116	167	60	21.5139	9.3	4.3	5.7	101	118
53.3279	0	0.7	87.4233	4.1	0	0	0	90	154	54	22.7694	9	4.3	6	68	103
50.7023	1	1.19	64.5262	4.2	524.4	0	1	178	170	75	25.9516	9	4.2	6.4	32	101
56.2218	0	0.63	97.6725	3.7	0	0	1	154	158	62	24.8358	8.8	4.5	5.5	63	126
64.95	0	0.9	62.8481	3.1	0	0	0	148	158	56	22.4323	9.4	4.4		45	176
49.7084	1	0.86	94.2435	4.3	0	0	0	100	172	50	16.901	9.2	4.4	5.3	85	118
57.7002	1	0.92	84.5878	2.8	0	0	0	116	167	70	25.0995	9.2	4.6	5.5	38	112
56.7228	1	0.96	80.8136	4.1	0	0	0	115	165	60	22.0386	9	4.1		38	121
50.5845	1	1.08	72.2024	4.5	91.53	0	0	110	177	79	25.2163	9.5	4.3	5.5	61	129
65.5469	1	1.17	62.4585	3.8	582.48	1	1	173	159	54	21.3599	10.4	4.4	11.1	41	95
54.2888	1	1.01	76.8962	4	31.56	0	0	110	167	77	27.6095	9.8	4.7	5.5	53	113
68.0109	1	1.05	70.238	3.6	0	0	0	110	167	64	22.9481	9.3	4.4	5.5	62	120
48.2409	0	0.89	67.6258	4.4	0	0	0	117	164	74	27.5134	9.4	4.5	5.6	47	145
41.5715	0	0.94	65.439	3.8	0	0	1	143	148	61	27.8488	9.6	4.6	8.3	40	113
49.2074	1	1.2	64.2955	3.4	8.47	0	0	128	178	95	29.9836	9.5	4.5
62.8611	0	0.76	76.8974	4.1	0	1	1	125	145	59	28.0618	8.4	3.8	6.1	51	96
42.3573	1	0.58	153.382	4	0	0	0	120	177	71	22.6627	8.7	4.2	5.2	44	66
45.4675	1	0.98	82.5372	3.4	0	0	0	106	175	72	23.5102	9	5.1	5.1	63	116
53.1882	1	1.04	74.6519	3.1	1.58	1	1	150	177	80	25.5354	9.3	4.7	7.5	44	87
57.5633	1	1.09	69.5886	3.4	152.87	0	0	138	154	53	22.3478	9.9	4.7	5.7	58	148
64.9227	1	1.19	61.3678	3.8	459.21	0	1	139	165	63	23.1405	9.7	4.2	5.8	29	102
53.4565	1	1.22	62.029	3.6	0	0	0	111	170	61	21.1073	10.8	5	5.2	64	61
40.9035	0	0.74	86.5289	3.6	0	0	0	90	173	64	21.3839	8.9	4.4	5.5	59	84
50.5599	1	1.05	74.5956	3.9	47.51	0	0	148	163	63	23.7118	9.4	4.3		49	205
56.1287	0	0.88	66.4392	4.4	0	0	0	110	163	59	22.2063	9.1	4.2	5.6	44	142
48.9555	1	0.76	109.031	3.2	0	0	0	137	175	72	23.5102	8.8	4.2	5.4	63	131
48.2245	1	1.06	74.4958	3.2	71.39	0	0	115	173	69	23.0546	8.9	4.6	5.6	74	119
49.7522	1	1.07	73.2278	3.8	0	0	0	95	166	54	19.5965	9	4.3	5.4	60	119
39.436	1	1.19	67.9033	3.8	0	0	0	118	171	74	25.3069	9.2	4.5	5.6	49	90
46.9843	1	1.18	66.1729	3.6	0	0	0	115	180	85	26.2346	9.4	4.4	5.9	24	104
55.3101	1	1.16	65.2926	3.2	128.89	0	1	127	174	82	27.0842	9.8	5	5	45	105
48.9309	0	0.65	96.9069	4.1	0	0	0	132	157	54	21.9076	9.3	4.5	5.5	77	152
50.1602	1	1.13	68.6456	3.4	0	0	0	123	167	70	25.0995	9.1	4.6	5.5	42	138
49.9904	1	1.19	64.7117	4	136.67	0	0	114	177	72	22.9819	9.3	4.3	5.5	49
54.2505	0	0.58	108.234	3.9	0	0	0	116	158	75	30.0433	8.6	3.5	6	46	43
48.2437	1	0.84	97.4275	3.6	0	0	0	122	169	63	22.0581	8.8	4.4	5.4	30	118
63.4223	1	1.17	62.8777	2.7	69.76	0	0	110	173	73	24.3911	9.2	4.7	6.8	48	150
68.2136	1	0.77	100.404	5.3	52.68	0	0	110	176	60	19.3698	9.1	4.2	5.6	79	127
67.7782	0	0.74	78.0975	4.6	102.84	0	0	120	151	56	24.5603	9.3	3.8	5.4	51	100
64.627	0	0.8	72.0713	4.5	14.47	0	0	100	161	61	23.533	9.7	4.1	5.7	80	83
49.3771	1	1.1	71.0371	3.3	0	0	0	116	170	61	21.1073	9.7	4.6	5	48	114
60.627	1	1.13	66.0548	3.3	62.92	0	0	120	169	72	25.2092	9.4	4.2	5.6	72	119
44.8816	1	1.27	61.3591	3.8	0	1	1	155	170	88	30.4498	9.8	4.6	9.5	52	69
36.6598	0	0.67	99.225	3.6	0	0	0	120	165	64	23.5078	9.7	4.7	5	63	141
55.9973	1	0.84	94.524	3.8	25.21	0	0	128	171	70	23.939	8.5	3.8	5.4	54	102
55.8083	1	0.97	80.1168	2.8	0	0	0	120	174	77	25.4327	9.5	4.8	4.9	49	102
50.1766	1	1.07	73.1017	3.4	0	0	0	138	170	77	26.6436	9.1	4.3
52.6598	1	0.95	83.0395	3.6	0	0	0	108	168	68	24.093	9.3	4.3	5	67	96
52.3696	0	0.78	77.4447	4.6	9.55	0	0	92	155	67	27.8876	10	4.6	5.3	46	113
45.6674	0	0.56	116.717	3.7	0	0	0	100	157	50	20.2848	8.5	3.8	5.3	56	102
46.9815	0	0.59	109.264	3.8	23.83	0	0	102	157	60	24.3418	9.4	4.6	5.6	60	174
46.4038	1	0.89	91.8611	3.2	0	1	0	118	178	73	23.04	9.6	4.8	8	44	114
50.4723	1	0.95	83.7578	2.8	117.67	0	0	117	170	67	23.1834	9.7	4.5	5.6	66	131
61.8919	0	0.9	63.4665	4.9	33.63	0	0	98	148	63	28.7619	9.3	4.3	5.7	49	83
48.6023	0	0.41	165.157	3.1	72.87	0	1	146	157	61	24.7475	8.4	3.7	5.8	52	118
55.6742	0	0.66	92.7514	3.6	0	0	0	105	156	51	20.9566	8.9	4.2	5.5	63	107
39.9699	1	1.02	80.9025	3.7	0	0	0	139	169	68	23.8087	9.2	4.4	5.7	38	127
54.4257	0	0.78	76.8416	4.1	0	1	1	128	156	70	28.764	9.8	4.8	6.9	48	129
44.1807	1	1.06	75.8321	3.6	0				165	68	24.977	9.8	5		59	118
64.5996	1	1	75.0864	2.7	199.64	0	0	115	160	66	25.7812	8.4	4.4	5.4	40	80
46.6366	1	1.06	75.0039	3	0	0	0	105	168	63	22.3214	8.8	4.3	5.3	37	85
52.0602	1	1.09	71.0227	3.3	0	0	0	102	165	57	20.9366	9.4	4.4	5.9	56	132
68.3915	0	0.9	62.1929	3.9	640.59	0	1	130	151	60	26.3146	9.5	4.4	7	58	167
73.1937	0	0.69	83.3531	2.5	0	1	0	160	145	63	29.9643	8.7	3.8		36	150
56.3368	0	0.91	63.8701	4.7	0	0	0	124	156	50	20.5457	10	4.5	5.9	69	124
58.8528	1	0.56	149.405	3.7	0	0	0	116	173	74	24.7252	9	4.8	7.6	65	84
49.2977	0	0.59	108.202	3	0	0	0	126	153	44	18.7962	8.7	4.2	5.9	44	68
51.269	1	1.07	72.7828	3.5	0	0	0	128	176	78	25.1808	9.3	4.5	5.4	44	144
47.9343	1	0.95	84.6396	3.8	0				170	67	23.1834	9.3	4.4		53	132
56.0876	1	0.94	82.9905	3.5	0	0	1	131	165	69	25.3444	9.2	4.2	5.5	50	79
48.4216	0	0.75	82.33	3.4	0	0	0	100	159	58	22.9421	8.9	4.1	5.4	42	121
59.4059	1	1.01	75.5029	3.7	0	0	0	124	171	86	29.4108	8.9	4.1	5.1	34	131
48.794	1	1.08	72.7325	3.5	0	0	0	115	170	70	24.2215	9.3	4.2	6.2	60	150
53.0541	1	1.07	72.2789	3.4	0	0	0	120	170	72	24.9135	9.1	4.3	5.8	41	108
57.8645	1	1.07	71.0165	2.8	21.37	0	0	116	172	60	20.2812	8.9	4.7	5.7	44	132
63.9535	0	0.85	67.3445	3.6	0	0	0	119	163	65	24.4646	9.4	4.4	5.7	46	151
74.4312	0	0.9	61.1336	3.6	5.05	0	1	154	148	45	20.5442	9.2	4.2
62.2724	0	0.72	82.0046	4.2	38	0	0	149	156	59	24.2439	9.4	4.6	6	45	175
44.5065	1	1.06	75.719	2.3	0	0	1	114	172	89	30.0838	9.6	5	6.1	48	118
48.5394	1	1.07	73.5956	3.3	0	0	0	135	170	73	25.2595	9.4	4.4	5.4	62	84
60.8761	1	1.11	67.374	4.4	0	0	1	150	170	70	24.2215	10.2	4.8	6	58	170
52.178	1	0.88	90.8773	3.8	0	0	0	120	168	65	23.03	9.3	4.6	5.3	39	180
53.7659	1	0.93	84.7453	3	0	0	0	128	170	77	26.6436	8.8	4.3	5.7	51	117
50.9377	1	1.14	67.7393	3.2	8.96	0	0	128	170	63	21.7993	9.6	4.6	6.6	60	143
55.5565	0	0.89	65.715	3	0	0	0	140	151	54	23.6832	9.6	4.4	6.2	33	155
55.5346	1	1.2	62.736	3.1	0	0	0	122	170	75	25.9516	9.8	4.8	5.6	44	148
63.5044	0	0.74	79.1369	4	18.66	0	0	110	149	51	22.9719	8.9	4.3	5.6	66	93
31.321	1	1.09	78.7396	4.6	0	0	0	140	179	83	25.9043	9.6	4.7	5.8	44	131
44	1	1.06	75.8952	3.6	11.72	0	0	110	170	66	22.8374	9.3	4.6	5.4	50	160
54.7132	1	1.03	75.057	3.8	0	0	0	110	167	67	24.0238	9.4	4.4
52.6297	0	0.83	72.0138	4	0	0	0	122	145	36	17.1225	8.4	3.2
69.922	1	1.04	70.6196	4	0	1	0	128	173	70	23.3887	9.9	4.3	9.9	63	174
57.4018	1	0.8	99.4971	4	398.04	0	0	114	175	61	19.9184	9.3	4.4	5.2	49	138
31.8275	1	0.95	91.9763	3.7	0	0	0	110	170	70	24.2215	9.3	4.7	4.9	42	146
59.0992	0	0.89	64.8955	2.6	0	0	0	125	156	57	23.4221	10.5	4.6	5.8	39	137
49.629	0	0.67	93.3077	3.7	0	0	0	120	164	69	25.6544	8.8	4.2	5.2	61	127
50.9213	1	1.17	65.7432	3.4	0	0	0	130	174	63	20.8086	9.7	4.5	5.6	45	130
58.7598	1	1.19	62.623	3.1	11.23	0	0	126	161	63	24.3046	8.8	4.7	5.3	31	104
45.6208	1	0.98	82.4808	2.8	0	0	0	134	175	88	28.7347	9.7	4.5	5.4	44	131
55.5318	1	1.07	71.6122	2.4	526.41	0	1	112	169	73	25.5593	9.2	4.2	6	29	82
63.4251	0	0.9	63.152	3.4	1.92	0	1	139	158	56	22.4323	9.4	4.4		36	88
38.6639	1	1.01	82.3812	3.3	0	0	0	112	173	81	27.0641	9.3	4.5	5.5	73	110
55.7454	1	1.06	72.336	3.9	12.95	0	1	110	162	61	23.2434	9.7	4.1	5.6
74.4832	0	0.83	67.1117	4.5	99.65	0	1	94	160	55	21.4844	8.9	3.4	5.4
50.3299	0	0.59	107.748	4.1	0	0	0	102	161	52	20.061	8.8	4.1	5.1	105	64
54.7515	1	0.78	103.435	4.2	0	0	0	119	176	85	27.4406	8.8	3.9	5.7	56	140
55.269	1	0.93	84.2723	3.3	0	0	1	155	164	79	29.3724	8.8	4.2	5.6	42	88
59.9535	1	1.12	66.8874	3.6	25.26	0	0	132	172	73	24.6755	9.1	3.8	5	39	181
23.6331	1	1.05	87.0484	4.4	0	0	1	152	175	110	35.9184	9.9	4.6		35	103
56.2519	1	1.01	76.3437	3.1	0	0	0	136	163	69	25.9701	9	4.5	5.2	50	161
50.8118	1	1.11	69.8915	3.4	0	0	1	164	170	72	24.9135	9.3	4.3	5.4	44	128
68.5366	1	0.97	76.8442	3.2	123.19	0	0	118	168	60	21.2585	9.1	4.3	5.9	39	106
57.8754	1	1.18	63.4308	3.2	0	0	0		171	88	30.0947	10	5
43.9863	1	0.95	86.1294	3.5	0	0	0	105	170	78	26.9896	8.9	4.5	5.4	56	157
57.8946	1	1.01	75.8989	3.3	0	0	0	112	179	78	24.3438	9	4.3	5.5	40	161
58.4723	0	0.82	71.4842	3.4	0	0	0	99	155	55	22.8928	8.7	3.9	5.7	36	87
51.6961	0	0.84	71.2839	4.4	0	0	0	109	159	53	20.9644	10.1	5	5.9	41	98
57.5277	0	0.83	70.7246	4.4	0	0	0	127	156	63	25.8876	9.8	4.6	6.2	57	94
54.1684	0	0.93	62.7859	4.7	234.85	1	1	133	155	63	26.2227	8.9	3.9	6.5	58	157
48.5311	0	0.66	95.3731	3.4	0	0	0	122	159	58	22.9421	8.8	4.1	5.8	39	153
55.948	0	0.76	78.7377	3.4	0	0	0	110	156	58	23.833	8.9	4	5.9	62	145
37.6345	0	0.91	69.3209	4	0	0	0	106	152	61	26.4024	9.2	4.5		43	132
67.3347	0	0.89	63.1995	4	23.93	0	0	116	156	68	27.9421	9.4	4.6		42	178
53.0541	1	1.21	62.7171	3	0	0	1	126	172	73	24.6755	9.7	4.4	5.8	54	124
53.0897	0	0.83	71.8867	3.7	0	0	0	120	161	65	25.0762	9.2	4.4		46	150
61.0705	0	0.86	67.0667	4	110.93	1	1	128	165	72	26.4463	9.1	4.4	7.6	39	57.8
44.5832	1	1.2	65.5966	3.3	0	0	1	142	170	84	29.0657	9.4	4.9	5.3	72	81
39.9097	0	0.84	75.1285	3.2	0	0	0	116	162	60	22.8624	9.6	4.8	5	89	110
45.4894	1	1.04	77.0594	3.2	0	0	0	116	173	78	26.0617	9.5	4.6	5.5	33	157
43.9261	1	1.07	75.1029	3.8	0				175	85	27.7551	10	4.7	6.2	41	175
46.7515	0	0.86	70.8047	5	0	0	1	142	166	68	24.677	9.5	4.5	5.7	46	157
40.3669	1	1.15	70.3023	3.1	3.3	0	0	116	174	68	22.46	9.1	4.6	5.1	68	103
61.8234	1	0.75	105.588	3.6	28.06	0	1	150	174	62	20.4783	9.6	4.5	5.1	66	119
45.3662	1	0.95	85.591	3.8	1.53	0	0	110	171	78	26.6749	9.3	4.7	6.2	30	131
46.7543	0	0.86	70.8039	5	0	0	1	142	166	68	24.677	9.5	4.5	5.7	46	157
47.2334	1	1.19	65.4612	3	0	0	0	156	173	85	28.4005	9.6	4.5	5.8	42	102
54.2998	1	0.74	110.098	3.6	27.67	1	1	124	170	66	22.8374	8.9	4.1
52.3915	0	0.71	86.3137	4.3	0	0	0	109	154	60	25.2994	9.6	4.4	5.6	45	65
69.2594	1	0.97	76.6807	2.9	277.18	0	0	110	170	69	23.8754	9.4	4.5	5.6	35	36
41.7796	1	1.09	74.2664	3.5	0	0	0	110	171	68	23.255	10	4.8	5.5	37	170
49.8453	0	0.82	73.8385	3.5	0	0	0	100	155	54	22.4766	8.5	4.3	5.5	52	130
56.0164	1	1.11	68.5216	3.5	0	0	0	122	171	69	23.597	8.5	4.4	5.1	47	105
51.3128	1	0.9	88.8518	3.2	0	0	0	110	169	59	20.6575	8.8	4.3	5.7	62	81
53.9439	1	0.9	87.9545	3.4	9.01	0	0	118	168	62	21.9671	9	4.9	5.5	48	156
57.6181	0	0.69	87.5017	4.9	0	0	1	152	152	48	20.7756	8.6	4.3	5.5	68	116
58.7926	1	0.9	86.431	3.5	0	0	0	132	175	73	23.8367	8.7	4.9	5.6	69	146
57.4073	0	0.73	82.0535	4.7	0	0	0	100	153	58	24.7768	9.3	5.1	5.6	45	164
27.2991	1	1.12	78.4698	4.3	0	0	0	120	181	74	22.5878	10.1	4.7		43	134
45.0897	0	0.74	84.8342	3.9	24.87	0	0	139	155	68	28.3039	9.8	4.8	6.9	49	174
49.1061	1	1.06	74.2223	3.7	0	0	0	112	170	68	23.5294	8.6	4.6	5.1	51	86
42.9377	1	1.14	70.13	3.7	0	0	0	118	167	70	25.0995	9.2	4.6	5.5	43	139
62.1465	0	0.88	65.0797	4	0	0	0		152	51	22.0741	9.4	4.4		40	82.8
52.7091	1	1.18	64.6463	3.7	0	0	1	124	170	80	27.6817	9.6	4.6	5.1	48	117
50.1136	1	1.24	61.6792	3.4	31.67	0	0	136	179	72	22.4712	9.3	4.3	6.5	67	95
50.0205	1	0.81	100.86	3.5	12.75	0	0	110	174	67	22.1297	8.8	4.5	7.4	38	92
72.6516	1	0.9	82.796	4.2	1793.22	1	1	123	170	61	21.1073	9.1	3.7	7.4	35	64
51.7782	0	0.79	76.4907	3.7	0	0	0	131	157	50	20.2848	9.3	4.4	5.5	51	128
53.8809	1	1.03	75.2909	3.2	0	0	0	122	190	91	25.2078	9	4.6	5.7	54	155
47.9589	1	1.07	73.7756	3.6	12.5	0	0	116	165	72	26.4463	9.7	5	5.9	49	95
47.8604	1	1.11	70.7457	3.1	0	0	0	120	178	75	23.6713	8.4	4.1	5.4	42	83
42.5517	0	0.89	69.3707	3.9	0	0	1	143	160	62	24.2188	9.5	4.5	5.8	44	104
55.2526	1	1.16	65.3064	3.1	0	0	0	90	171	74	25.3069	9.1	4.2	5.4	54	133
70.1492	0	0.7	82.6906	4.4	106.59	0	1	152	157	68	27.5873	8.8	4.2	6.4	42	127
56.7447	1	0.97	79.8466	4.2	56.96	0	1	130	167	71	25.4581	9.3	4.2		55	50
60.9227	1	1	75.985	2.9	0	0	1	160	174	93	30.7174	8.6	3.8	5.4	48	95
47.2005	1	0.85	96.5333	4	0	0	0	116	168	52	18.424	9.1	4.4	5.5	66	69
48.6297	0	0.8	76.3546	3.7	0	0	0	115	162	68	25.9107	9	4.5	5.7	67	156
48.7556	1	1.04	75.9823	3.8	23.14	0	0	120	188	85	24.0493	9.6	4.5	5.8	75	90
48.7885	0	0.83	73.1303	3.5	0	0	0	150	158	62	24.8358	9.6	4.4	5.3	64	79
50.6092	1	1.04	75.409	3.5	0	0	0	122	170	76	26.2976	9.6	4.8	5.8	49	188
55.2772	1	1.09	70.1635	3.4	0	0	1	119	168	64	22.6757	9.1	4.1	5.2	52	90
47.666	1	1.18	65.9796	4.1	0	0	0	100	163	59	22.2063	9.2	4.1
56.7748	1	0.87	90.5189	3.1	266.46	0	0	110	165	68	24.977	8.8	4.5	6	54	106
40.5065	1	1.03	79.7804	3.5	0	0	0	126	176	77	24.858	9.8	4.6	5.9
48.2136	1	1.07	73.6963	3.6	0	0	0	94	174	60	19.8177	8.7	4.8	5.1	41	118
53.4949	0	0.84	70.7907	4	5.07	0	0	108	164	62	23.0518	4.7	4.5	5.1	46	138
38.9815	1	0.87	97.6986	3.3	0	0	0	122	170	67	23.1834	9.5	4.6	5	53	108
50.5407	1	0.89	90.2823	3.2	0	0	0	130	157	60	24.3418	9.5	5	5.2	37	101
56.0849	0	0.72	83.7654	4.2	0	0	0	104	155	58	24.1415	9.2	4.3	5.4	46	161
62.8145	1	0.92	83.1421	4.2	0	0	0	132	163	70	26.3465	9	4.1	5.7	46	145
53.462	1	1	78.027	3.7	0	0	0	110	170	70	24.2215	9.5	4.7	5.4	45	104
60.7666	1	1.14	65.3561	3.2	0	0	0	118	171	81	27.7008	9.4	4.4	5.4	55	159
45.1773	1	0.82	101.519	3.2	0	0	0	138	178	82	25.8806	8.6	4.3	5.4	34	124
49.4182	1	1.01	78.3776	3.1	0	0	0	130	168	71	25.1559	9.2	4.7	5.3	74	112
72.2847	0	0.81	69.4486	2.7	0	0	0	114	164	58	21.5645	8.8	4.3
47.9069	0	0.95	62.8099	4.4	0	0	0	115	164	62	23.0518	9.4	4.4	5.6	85	94
66.8227	0	0.49	126.036	3.8	0	0	0	106	157	65	26.3702	8.4	3.9	5.5	59	112
19.5811	1	1.1	85.7093	4.8	0	0	0	104	170	55	19.0311	10	4.8	5.5	46	50
34.7652	1	1.03	82.2946	2.9	0	0	0	137	175	88	28.7347	9.7	4.6	5.2	39	170
57.0157	1	1.01	76.135	3.7	0	0	0	105	170	71	24.5675	9.4	4.5	4.9	71	135
49.2594	0	0.83	72.9878	3.5	0	0	0	132	157	70	28.3987	9.3	4.6	5.2	34	77
48.8159	0	0.84	72.1183	3.2	0	0	0	124	157	56	22.719	9.2	4.4	6	66	105
56.1451	1	0.67	122.641	3.6	0	1	0	122	160	56	21.875	8.9	4.7	12	68	69
48.1424	0	0.7	89.2577	4.2	0	0	0	115	165	75	27.5482	9	4.5	5.1	41	136
63.6988	0	0.77	75.5428	4.9	0	0	0	102	156	54	22.1893	9.4	4.5	5.8	85	128
46.7543	1	1.11	71.0823	2	6.35	1	1	136	170	80	27.6817	9.2	4.2	6.2
50.8255	1	1.12	69.1681	3	48				177	114	36.388	9.4	4.3
48.3778	0	0.68	92.2027	3.9	0	0	0	147	160	59	23.0469	9.8	5	6.2	58	110
49.2293	0	0.91	65.6428	3.8	0	0	0	124	161	53	20.4467	9.3	4.5	5.6	47	75
48.4627	1	0.77	107.619	2.6	0	0	0	138	160	61	23.8281	9.3	4.6	4.7	63	135
48.2546	1	0.88	92.3308	3.6	0	0	0	108	172	61	20.6193	9.5	4.5	5	43	107
52.6023	0	0.72	84.8626	4.4	0	0	0	118	157	53	21.5019	9.1	4.4	5.3	81	110
38.8747	1	1.04	79.5571	9.6	26.14	0	0		165	70	25.7117	12.8	4.8
51.7344	0	0.75	81.2314	4.6	0	0	0	120	162	55	20.9572	9.6	4.6	5.9	62	173
83.0883	1	1	71.3463	3.4	94.93	0	1	127	160	60	23.4375	8.7	4		36	53
49.796	0	0.87	68.9773	3.9	0	0	0	112	149	52	23.4224	9.3	4.2	5.4	52	133
63.3648	0	0.85	67.471	3.7	0	0	1	126	158	67	26.8386	9.5	4.5
56.282	1	1.15	65.7155	4.5	228.84	0	0	112	165	65	23.8751	9.2	4.4	5.4	38	132
78.8802	0	0.79	70.2256	3.6	3621.98	0	0	196	150	58	25.7778	9.2	4.2	5.3	44	66
49.473	0	0.86	69.9961	3.7	0	0	0	110	160	58	22.6562	9.1	4.4	5	49	118
51.7125	0	0.86	69.3699	4.8	0	0	0	126	163	63	23.7118	10.4	4.6		46	190
46.6639	0	0.89	68.0836	3.7	0	0	0	100	156	61	25.0657	7.9	3.2	5.2	29	104
66.2888	0	0.87	65.0855	3.8	1228.94	0	1	148	155	63	26.2227	9.6	4.4		51	95
61.1636	0	0.85	67.957	3.4	0	1	1	140	159	64	25.3155	8.7	3.4	7.3
46.0233	0	0.63	101.723	2.9	0	0	0	120	152	68	29.4321	8.6	4.7	5.2	45	139
50.9103	0	0.74	82.7689	4.9	0	0	0	98	164	55	20.4491	9.1	4.3	5.2	76	114
45.8864	1	0.98	82.3837	2.2	0	0	0	154	176	73	23.5666	9.1	4.4	5.7	45	110
52.5996	1	0.98	80.1316	3.3	0	0	0	114	174	64	21.1389	8.4	3.7	5.3	37	107
57.2047	1	1.03	74.3816	3.4	0	0	0	118	156	60	24.6548	8.6	4.7	5.2	48	152
61.4428	1	1.04	72.4973	3.8	0	1	0	103	166	62	22.4996	9.8	4.6	7.4	61	89
51.7426	1	0.84	96.0525	3.9	0	0	0	102	160	60	23.4375	8.6	3.9	5.7	38	130
54.7461	1	0.97	80.43	4.1	402.05	0	0	108	165	69	25.3444	9.9	4.9	5.5	46	64
52.8433	1	1.02	76.4446	3.3	0	0	1	140	170	74	25.6055	9.7	4.7	5.3	48	233
54.9131	0	0.83	71.3956	4.1	0	0	0	117	155	50	20.8117	8.7	3.7		54	70
31.5975	1	0.99	87.8305	3.7	0	0	0	125	182	90	27.1706	10	4.8	5.4	48	150
77.7276	0	0.72	78.3959	3.7	0	0	0	125	156	50	20.5457	8.8	4.2	5.6	32	157
52.7255	1	1.23	61.6194	4.2	58.74	0	0	116	170	74	25.6055	10	5	5.4	35	160
47.4579	0	0.56	115.809	4	0	0	0	110	158	59	23.634	8.6	4.2	5.2	53	150
55.8193	1	0.85	93.3021	2.3	0	0	0	118	173	76	25.3934	8.3	4.5	5.4	47	150
46.2067	0	0.74	84.4138	3.7	0	0	0	110	152	54	23.3726	9.2	5	5.7	61	99
66.5626	0	0.75	77.1801	3.8	47.5	0	0	120	160	55	21.4844	9.7	4.5		56	96
65.4292	1	1.01	74.0371	4	610.55	1	1	113	160	66	25.7812	10	4.6	9.6	38	74
57.4511	1	1.07	71.12	3.3	0	0	0	130	181	78	23.8088	9.5	4.7	5.6	47	177
59.8248	0	0.59	104.033	3.2	0	0	1	150	150	51	22.6667	8.4	4.8	5.3	59	134
43.4086	0	0.65	99.2915	3.6	0	0	0	116	162	69	26.2917	8.9	4.3	5.5	45	161
52.6516	0	0.74	82.2057	4.2	0	0	0	126	160	54	21.0938	8.9	3.9	5.4	37	82
44.9774	1	0.99	81.7555	3.5	120.87	1	1	140	178	75	23.6713	9.2	4.4	7.1	38	109
47.1431	1	0.99	80.9788	3.9	0	0	0	128	175	83	27.102	9.2	4.9	6.3	53	148
42.8145	0	0.93	65.8567	3.1	0	0	0	125	160	63	24.6094	8.3	3.7	6	43	80
53.7495	0	0.69	88.745	3.8	0	0	0	118	153	57	24.3496	10.3	4.8	5.3	68	240
52.3833	1	0.9	88.4802	3.1	0	0	0	149	172	75	25.3515	9.4	4.9		36	81
63.1047	1	0.72	110.221	3.4	0	0	0	135	168	63	22.3214	9.2	4.5	5.4	55	120
43.7235	1	0.97	84.1857	3.5	0	0	0	110	173	68	22.7204	9.7	4.6	5.5	39	153
57.1554	0	0.78	76.082	4.1	0	0	0	100	154	50	21.0828	9.3	4.3	5.6	47	172
46.9569	1	1.12	70.2887	3.2	0	0	0	134	164	61	22.68	9	4.3	5.1	49	108
50.3765	0	0.69	89.9203	3.6	0	0	0	110	157	57	23.1247	8.8	4.1	5.4	64	143
61.1663	1	0.94	81.543	3.8	59.28	0	0	140	163	59	22.2063	9.1	4.4	5.6	57	97
52.5448	0	0.78	77.3922	3.9	21.22	0	0	91	158	51	20.4294	9.3	4.4	5.4	47	88
51.3539	0	0.75	81.3532	3.3	0	0	0	124	156	62	25.4767	8.9	4.3	5.4	57	167
60.5339	0	0.78	75.2002	4.3	75.57	0	1	134	159	62	24.5243	9.8	4.4	5.9
49.7467	0	0.87	68.9912	3.7	0	0	0	109	162	50	19.052	9.5	4.3	5.8	69	79
57.6509	1	0.76	105.472	3	6.99	0	0	112	165	63	23.1405	8.7	4	5.2	28	117
49.8508	1	0.76	108.63	3.9	0	0	0	105	168	65	23.03	9.1	4.9	4.6	53	137
55.8987	1	0.81	98.6106	3.3	0	1	0	125	172	82	27.7177	9	4.4	8.5	47	69
48.2875	1	0.84	97.4095	3.1	35.89	0	0	128	185	89	26.0044	8.9	4.4	6.4	44	93
45.1663	1	0.91	90.0279	3.9	122.65	0	0	130	171	66	22.571	8.9	4.6	6.1	41	93
39.1595	1	1.12	72.928	3.8	0	1	1	194	168	75	26.5731	10.3	5.1	7.7	64	95
49.5496	1	0.81	101.054	3.7	0	1	0	122	177	70	22.3435	9.3	4.4	8.7	39	143
51.7344	1	0.98	80.4018	3.2	496.19	1	1	152	172	79	26.7036	9.2	3.9	6.7	35	133.2
61.2211	0	0.79	73.9332	4	0	0	0	116	159	47	18.591	10.1	4.5	5.3	73	101
44.4983	1	1.12	71.0603	3	0	0	0	120	172	72	24.3375	9.1	4.5	4.9	58	175
54.1492	1	1.13	67.5875	3.2	0	0	0	129	177	82	26.1738	9.5	4.5	5.3	33	72
57.5222	0	0.92	62.8035	3.9	0	0	0	124	165	59	21.6713	9.9	4.3	5.5	84	88
62.3573	0	0.93	61.017	3.5	0	0	0	135	161	58	22.3757	9.4	4.3	6.1	48	138
46.3956	0	0.63	101.557	3.3	0	0	0	116	162	71	27.0538	8.9	4.3		51	153
57.7385	0	0.73	81.9577	4.1	190.14	0	0	105	160	65	25.3906	11	3.8	5.8	38	82
45.5852	1	1.05	76.1806	4.1	0	0	0	105	168	71	25.1559	9.6	4.8	5.5	50	142
48.219	0	0.85	71.318	4.1	0	0	0	115	159	52	20.5688	9.6	4.4	5.5	57	78
69.399	1	0.74	104.749	3.8	717.74	0	1	160	173	68	22.7204	8.7	4.6	6.3	50	104
59.3457	1	0.88	88.5334	3.3	1535.37	1	0	118	183	80	23.8884	9.1	4.6	6.6	48	73
59.3593	0	0.81	72.2823	3.8	0	0	1	146	150	65	28.8889	10	4.9	5.7	46	119
51.4579	1	0.93	85.5035	3.6	0	0	0	122	163	62	23.3355	9.5	4.6	5.5	51	80
50.7214	0	0.74	82.8313	3.8	12.6	0	1	130	153	51	21.7865	9	4.4	6.1	83	117
49.7796	1	1.03	76.5107	2.6	0	0	0	115	170	75	25.9516	8.5	4.2	5.3	55	132
56.9774	1	1.2	62.4102	3.5	0	0	0	100	168	73	25.8645	9.5	5	5.9	57	128
51.4661	1	0.79	103.214	3.8	0	0	0	110	170	75	25.9516	9.4	4.7	5.4	48	265
35.165	1	0.95	90.1332	3.4	0	0	0	128	176	62	20.0155	8.6	3.7	5.8	41	57
63.5044	1	0.87	88.4838	3.5	374.23	0	0	135	165	73	26.8136	8.9	4.6	5.3	52	155
54.5024	1	1.01	76.835	3.4	0	0	0	120	165	70	25.7117	9.8	4.9	5.5	52	196
51.6715	1	1.15	66.8656	3	11.67	0	0	120	163	70	26.3465	8.8	4.1	4.9	42	112
55.2307	0	0.96	60.289	3.5	0	0	0	100	163	66	24.841	9.1	4.3	5.6	41	136
50.6776	1	0.9	89.0768	3.1	5.07	0	0	138	170	70	24.2215	9.2	4.9	5.4	58	141
67.7454	1	0.9	83.9796	2.7	0	0	0	120	173	55	18.3768	9.3	4.6	5.6	52	166
68.9199	1	0.94	79.5911	4.6	56.77	0	1	90	178	74	23.3556	9.2	4.1	6.3	29	68
55.4716	1	1	77.4447	3.9	23.53	0	0	144	165	55	20.202	9.5	4.6	5.8	45	148
55.9288	1	1.17	64.5032	3.5	0	0	0	115	172	85	28.7317	8.4	3.8	5.3	45	97
53.0103	1	1.12	68.5797	3.5	0	0	0	100	168	68	24.093	9.6	4.4	5.3	61	96
58.3901	1	0.97	79.3847	2.4	0	0	0	94	174	65	21.4692	8.8	4
45.525	0	0.59	109.965	3.3	0	0	0	100	153	50	21.3593	9.4	4.3	5.8	56	119
46.0561	1	0.91	89.672	3.4	19.45	0	0	118	176	76	24.5351	9.3	4.3	5.8	50	113
48.6598	0	0.76	81.0005	2.7	0	0	0	100	161	58	22.3757	8.9	4.1	5.4	64	116
49.4483	0	0.79	77.2089	3.9	3.99	0	0	134	164	57	21.1927	9.6	4.1	4.9	77	114
70.5407	0	0.86	65.1325	4.1	0	0	1	131	153	55	23.4952	9.5	4.3	6.2	43	140
63.6304	1	1.15	64.0986	3.2	0	0	0	102	165	68	24.977	9.2	4.2
69.8207	1	1.05	69.8645	3.3	0	0	0	128	170	74	25.6055	8.9	3.4	6.6	45	158
56.7474	1	0.84	94.269	3.7	0	0	0	115	161	65	25.0762	9.2	4.3	6.6	56	116
53.0568	0	0.67	92.0511	4.3	0	0	0	135	154	70	29.5159	9	4	5.3	63	161
46.5435	1	1.05	75.8596	2.8	0.54	0	0	115	170	100	34.6021	9.3	4.3
53.5195	0	0.61	102.396	4.6	300.91	0	0	102	154	54	22.7694	8.6	3.6	5.4	47	116
46.1136	0	0.65	98.0805	2.7	6.11	0	1	120	148	56	25.5661	8.6	4.3		49	120
36.8734	1	1.03	81.317	2.8	0	0	0	130	169	72	25.2092	9.2	4.2		45	122
46.5599	0	0.86	70.8638	3.8	0	0	0	90	161	56	21.6041	9.7	4.2	5.6	59	125
51.6331	1	1.23	61.8818	4.1	7.98	1	1	163	171	61	20.8611	10.1	4.6	10.3	85	74
52.4682	0	0.76	79.7708	3.6	0	0	0	123	156	49	20.1348	8.8	4.1	3.7	53	89
48.7858	1	1.24	62.0163	2.6	0	0	0	112	173	83	27.7323	9.1	4.4	5	68	118
43.8549	1	0.94	87.2406	3.6	0	0	0	100	168	64	22.6757	9.9	4.5	5.8	41	125
62.2094	1	0.9	85.4455	3.9	25.9	0	0	138	170	60	20.7612	8.6	4		95	119
60.3942	0	0.84	69.0687	3.8	0	0	1	140	158	58	23.2335	9.8	4.9	5.5	64	151
56.3395	0	0.87	67.27	3.7	0	0	0	110	162	52	19.8141	9.9	4.5	5.3	67	134
74.8611	1	1.08	66.6796	3.7	0	0	0	135	165	63	23.1405	8.9	4.4	5.8	65	135
56.449	0	0.91	63.8443	4.4	0	0	0	124	160	55	21.4844	9.6	4.6	5.8	45	106
43.6222	1	0.91	90.6658	3.1	0	0	0	102	156	60	24.6548	9.8	4.7	5.8	39	191
57.4511	0	0.75	79.5214	3.6	0	0	0	110	162	63	24.0055	8.8	4	6.2	66	112
62.2286	0	0.78	74.7799	2.7	0	0	0	117	160	69	26.9531	8.8	3.9		61	165
66.308	0	0.63	94.455	3.6	12.7	0	0	100	150	46	20.4444	8.9	3.6	5.9	50	132
60.4682	1	0.85	91.7991	2.6	0.98	0	0	105	172	72	24.3375	8.2	3.7	5.7	40	142
66.976	0	0.66	89.336	3.7	12.51	1	0	122	160	56	21.875	9.2	4.1	10.4	49	117
40.7009	0	0.8	79.1638	4.3	0	0	0	112	160	54	21.0938	9.4	4.5	5.3	56	145
56.5175	0	0.6	103.22	4	0	0	0	135	155	54	22.4766	8.7	3.6	5.9	60	117
47.7755	1	0.91	89.0073	3.8	8.52	0	0	120	171	77	26.3329	9.5	4.7	6.9	37	160
52.8679	1	0.97	81.002	3.1	0	0	1	129	174	65	21.4692	9.6	4.9	5	49	163
51.1376	1	1.1	70.5337	4.2	52.24	0	0	110	168	72	25.5102	9.1	3.9	6.1	36	248
43.8604	1	0.79	106.619	4.2	35.11	0	0	110	181	80	24.4193	9.2	4.6	5	37	103
48.3997	0	0.72	86.3092	4.3	0	0	0	102	159	57	22.5466	10	4.5	5.6	46	170
47.5893	0	0.55	118.176	2.9	0	0	0	90	158	47	18.8271	8.2	4	5.7	72	101
48.7995	1	0.81	101.367	3.6	0	0	0	110	176	78	25.1808	8.6	4.2	5.8	44	103
46.5654	1	0.93	87.2553	3.6	0	0	0	126	175	83	27.102	8.8	4.4	5.6	42	129
55.7454	1	0.81	98.6656	2.8	0	0	0	124	167	56	20.0796	8.9	4.4	5.9	59	130
37.6756	1	1.1	75.0466	4	0	0	1	145	181	86	26.2507	9.9	4.4	5.9	33	127
46.9459	1	1.09	72.5293	3.4	1.97	0	0	128	165	60	22.0386	9	4.2	5.6	63	111
41.9986	1	1.13	71.1654	2.7	0	0	0	114	170	65	22.4913	8.9	4.3	5.2	41	149
57.859	1	1.16	64.6982	3.1	0	0	0	120	175	74	24.1633	9.6	4.2	5	65	193
56.3587	1	1.23	60.7915	3.3	96.55	0	0	130	171	67	22.913	9.5	4.7	6.9	65	94
48.1177	1	1.18	65.8534	3.7	0	0	0	86	170	70	24.2215	9.8	4.5	5.3	45	151
49.2731	1	0.97	82.1682	3.7	2.75	0	0	118	176	82	26.4721	9.5	4.3	6	46	149
43.4962	1	1.01	80.4351	3.8	0	0	0	115	176	78	25.1808	9.5	4.9	6	61	153
75.5346	0	0.79	70.8462	4.3	919.16	1	1	147	155	42	17.4818	9.5	4	7.3	44	37
49.1663	1	1.15	67.5436	2.6	0	0	0	123	160	68	26.5625	9	4.2	5.8	37	117
56.0958	0	0.89	65.5863	3.5	0	1	1	106	160	75	29.2969	9.4	4.3	7	38	106
45.8919	1	1.05	76.077	3.8	0	0	0	120	177	64	20.4284	9.9	4.1	5.8	63	53
45.6016	0	0.83	74.14	4.5	0	0	0	112	150	48	21.3333	8.6	4.3	5.7	55	148
48.8104	1	1.12	69.7385	3.5	0	0	0	118	159	73	28.8754	9.2	4.6	6.2	49	140
49.4675	0	0.93	63.9537	4	0	0	0	110	153	61	26.0584	8.6	4.8	5.7	64	127
47.6879	1	0.95	84.7282	3.4	29.2	0	0	130	170	78	26.9896	9.4	4.8	6.1	43	126
53.8617	0	0.8	74.787	4.3	0	0	0	115	159	52	20.5688	8.9	4.5	5.5	74	91
45.0267	1	0.95	85.7217	3.9	0	0	0	124	173	62	20.7157	9.7		5.3	51	87
54.1191	0	0.73	83.0419	4.1	6.7	0	1	139	156	54	22.1893	10.3	5	5.8	40	81
58.6749	1	0.95	81.2361	4.2	0	0	0	124	172	78	26.3656	9.1	4.2	5.7	45	99
59.4552	1	0.95	81.0186	4.2	104.08	0	1	100	162	66	25.1486	9.2	4		28	118
50.6612	1	1.08	72.1802	3.4	0	0	0	131	180	80	24.6914	9.3	4.7	5.2	46	121
53.9028	1	1.07	72.0464	3.8	26.78	0	0	112	168	68	24.093	9.2	4.7	5.2	34	98
52.6571	0	0.68	90.6298	3.1	0	0	0	119	154	59	24.8777	8.9	4.1	5.1	54	91
48.5667	0	0.76	81.0319	3.7	0	0	0	130	156	67	27.5312	8.6	4.5	5.7	38	148
54.9596	0	0.77	77.84	3.5	3.25	0	0	98	157	51	20.6905	8.9	4.5	5.5	68	161
63.4908	0	0.84	68.3712	4.1	0	0	1	131	152	61	26.4024	9.9	4.7		47	111
46.6886	1	1.2	64.985	3.8	2.66	0	0	118	177	67	21.3859	9.5	5.2	4.8	38	134
54.2642	1	0.86	92.5807	2.7	65.19	0	1	145	163	50	18.8189	9.4	4.6	5.9	45	99
46.9706	1	0.92	88.1955	2.8	0	0	0	105	168	63	22.3214	8.8	4.7	5.5	66	101
60.5722	1	0.9	85.9094	3.5	27.13	0	0	104	167	74	26.5338	8.9	4.4	5.9	47	96
39.822	1	1.03	80.0569	4	9.9	0	0	122	180	77	23.7654	9.4	4.7	5.5	45	111
56.2136	1	1	77.2361	3.4	0	1	0	119	174	67	22.1297	9.6	4.2	10.7	40	132
56.5339	1	1.02	75.4041	3.3	341.1	0	0	130	168	80	28.3447	8.9	3.8	5.5	44	133
54.5708	0	0.82	72.4933	3.9	0	0	0	131	156	47	19.313	9.1	4.2	5.7	58	35
58.0698	0	0.82	71.5845	4.3	0	0	0	102	163	56	21.0772	9.6	4.8	5.6	62	144
50.8145	1	1.2	63.8774	2.9	16.15	0	0	100	172	72	24.3375	9.5	4.5	6.1	54	105
47.9617	1	0.84	97.5435	4	23.39	0	0	115	176	83	26.7949	8.7	4.4	5.7	32	103
49.6153	1	0.9	89.4607	3.2	0	0	0	122	166	65	23.5883	8.5	4.4	4.9	63	119
72.564	0	0.86	64.7596	3.4	0	0	1	140	163	75	28.2284	9.1	4.6	5.9	56	186
43.833	1	0.76	111.505	3.9	271.09	0	1	144	172	59	19.9432	9.3	4.6	6.4	102	89
50.9541	1	0.9	88.9784	3.9	19.84	1	0	116	178	75	23.6713	9	4.3	12.1	57	170
57.013	1	1.02	75.275	3	62.08	0	0	125	167	71	25.4581	8.9	4.7	6	53	147
53.9384	1	0.86	92.694	3.3	0	0	0	122	167	71	25.4581	9.2	4.7	5.8	54	143
50.6393	1	0.87	92.645	3.8	0	0	1	156	166	62	22.4996	9.1	4.4	5.8	46	177
44	1	0.91	90.5073	3.6	0	0	0	115	172	62	20.9573	9.1	4.2	5.7	53	152
67.5537	0	0.68	86.1604	4.5	123.23	0	0	132	154	60	25.2994	9.5	4.4	6	36	110
53.7139	1	0.92	85.8261	3.8	1.87	1	0	125	172	85	28.7317	8.7	4.5	6.8	46	102
53.0541	0	0.82	72.9093	4.4	0	0	0	100	160	56	21.875	9.6	4.5	5.5	54	230
61.5469	0	0.89	64.3631	3.4	60.86	1	0	106	153	50	21.3593	9	4	9.4
53.7632	0	0.92	63.6711	3.8	0	0	0	105	156	59	24.2439	10.4	5	5	53	170
61.8672	0	0.8	72.7126	5	0	0	1	142	157	64	25.9645	9.3	4.4	5.9	84	152
57.8891	1	1.05	72.5736	3.4	0	0	0	124	179	67	20.9107	9.2	4.3	6.2	94	138
56.8734	1	1.12	67.6074	4.1	4.92	0	0	98	165	57	20.9366	9.4	4.3	5.4	51	165
52.1999	0	0.89	66.5517	4.1	0	0	0	109	169	72	25.2092	9.7	4.2
52.1999	0	0.89	66.5517	4.1	0	0	0	109	169	72	25.2092	9.7	4.2
70.6448	1	1.14	63.3879	3.5	18.51	0	0	126	169	81	28.3604	9.3	4.6	6.2	37	203
61.8371	1	0.87	88.963	4.7	49.19	0	0	105	167	63	22.5896	9.1	4.7	6.4	92	105
69.5825	0	0.74	77.6821	3.1	0	0	0	126	150	60	26.6667	9.2	4.6	6.4	74	97
60.0767	0	0.76	77.6079	4	0	0	0	105	154	58	24.4561	9.4	4.5	5.9	42	100
56.3587	0	0.7	86.4478	3.4	0	0	0	122	157	55	22.3133	9.3	4.4	6	57	150
48.3039	0	0.74	83.6566	3.2	0	0	0	110	162	62	23.6244	9	4.2	5.5	82	169
53.024	1	0.98	80.001	3.6	0	0	0	126	176	79	25.5036	9.4	4.4	5.8	47	140
55.9973	0	0.82	72.1146	4.1	0	0	1	122	147	53	24.5268	9.7	4.4	5.6	70	133
56.1697	1	1.12	67.7784	2.9	170.44	0	1	145	164	63	23.4236	9.5	5	5.7	67	169
52.6817	0	0.89	66.4277	4.5	0	0	0	110	161	65	25.0762	9.1	4.4	5.7	78	216
42.7269	0	0.71	89.9617	3.6	0	0	0	110	160	53	20.7031	8.9	4.7	5.3	64	136
41.6591	1	1.2	66.5061	3.5	0	0	0	109	172	64	21.6333	9.9	5.2	5.8	70	152
45.0595	1	1.23	63.6164	3.5	0	0	0	100	160	62	24.2188	9.1	4.6	5.6	51	149
71.7016	1	1.15	62.5634	3.3	5855.01	1	0	104	170	70	24.2215	9.7	4.9	7.2	42	60
70.59	1	0.9	83.2813	2.4	0	1	1	157	174	78	25.763	9	4.5	6.7	42	85
36.9117	1	1.04	80.3984	4.4	0	0	0	140	170	82	28.3737	10.3	5.2	5.8	52	209
67.1348	0	0.73	79.4872	3.2	0	0	0	112	163	59	22.2063	9	4.2	6.1	74	159
49.514	1	1.05	74.9128	3.9	0	0	0	118	174	76	25.1024	9.5	4.3	6.2	33	97
46.7023	1	1.17	66.9077	2.9	0	0	0	110	167	60	21.5139	9.4	4.9	5.3	65	142
33.9083	0	0.63	108.231	4.4	0	0	0	95	160	53	20.7031	8.8	4.1	5.5	40	106
70.7543	0	0.63	93.2187	3.3	0.84	0	0	167	150	46	20.4444	9.4	4.2	5.5	38	83
70.7543	0	0.63	93.2187	3.3	0.84	0	0	167	150	46	20.4444	9.4	4.2	5.5	38	83
49.5715	0	0.68	91.7476	2.6	0	0	0	122	150	55	24.4444	9.3	4.6	5.2	65	102
40.9856	0	0.71	90.7247	4.3	0	0	0	110	163	67	25.2174	9.1	4.1	5.8	60	129
41.5715	1	0.99	83.0729	3.6	0	0	0	102	171	73	24.9649	9.5	5.1	5.5	52	163
40.8624	1	1.12	72.3006	2.7	0	0	0	127	168	72	25.5102	9.4	4.6	5.5	41	132
40.8624	1	1.12	72.3006	2.7	0	0	0	127	168	72	25.5102	9.4	4.6	5.5	41	132
43.2745	1	0.69	124.983	3.2	0	0	0	124	185	74	21.6216	8.8	4.3	5.2	65	92
52.104	0	0.72	85.0267	4.1	0	0	0	112	159	67	26.5021	9	4.2	6	62	149
49.2813	1	0.98	81.1986	3.3	26.54	0	0	124	179	85	26.5285	9.6	4.4	5.3	36	145
51.9206	0	0.75	81.1722	3.9	0	0	0	132	155	78	32.4662	9.2	4.4	6.1	53	201
39.8439	1	1	82.8256	3.6	0	0	0	126	172	85	28.7317	9.2	4.8	5.5	59	160
29.2923	1	1.17	73.5531	3.3	0	0	0	132	185	88	25.7122	9.8	4.9	5.3	45	132
29.2923	1	1.17	73.5531	3.3	0	0	0	132	185	88	25.7122	9.8	4.9	5.3	45	132
51.3621	1	1.17	65.6283	3.2	0	0	0	130	171	69	23.597	9.1	4.4	5.8	54	116
55.1622	1	0.84	94.8127	3.8	9.4	0	0	112	168	60	21.2585	9.3	4.6	5.6	75	111
67.0938	0	0.71	82.0868	3.7	0	0	0	135	154	70	29.5159	9	4.4	5.8	58	159
60.0876	1	0.88	88.3104	3.4	5.22	1	1	124	176	75	24.2123	9.4	4.5		47	111
60.0876	1	0.88	88.3104	3.4	5.22	1	1	124	176	75	24.2123	9.4	4.5		47	111
25.6509	1	1.09	81.9974	4.4	0	0	0	152	179	72	22.4712	9.4	4.6
31.6687	1	1.06	81.1348	4	0	0	1	161	177	72	22.9819	9.6	4.4	5.7	47	86
31.6687	1	1.06	81.1348	4	0	0	1	161	177	72	22.9819	9.6	4.4	5.7	47	86
52.1533	1	1.17	65.4249	3.2	0	0	0	136	173	76	25.3934	9.5	5.1	5.9	34	158
63.0992	1	1.18	62.3277	3	4.14	0	0	120	178	84	26.5118	8.7	4.4	5.9	38	155
49.4073	1	1.25	61.2864	3.2	0	0	0	110	183	90	26.8745	9	4.4	5.5	48	123
57.8782	0	0.73	81.9175	4.5	37.91	0	0	118	151	58	25.4375	8.8	4.1	6.1	49	159
45.2238	1	1.22	64.1711	3.7	0	0	0	112	167	64	22.9481	9.4	4.6	6	44	179
64.0903	1	1.19	61.5287	3.1	302.45	0	0	115	169	73	25.5593	8.5	3.9	5.4	37	93
49.3963	1	0.88	91.8936	3.5	0	0	0	105	172	72	24.3375	8.5	3.8	6	35	90
58.7543	0	0.7	85.7203	3.5	0	0	0	105	150	54	24	8.9	4.2	5.2	64	99
46.6448	1	1.01	79.302	3.9	0	0	0	102	168	61	21.6128	9.2	4.4	5.7	31	159
76.1451	1	0.99	73.4686	3.3	328.02	0	1	126	168	72	25.5102	8.6	3.3	5.7	50	61
38.8227	1	1.16	70.1567	3.4	0	0	0	151	182	74	22.3403	10.2	4.7	5.7	36	119
61.7522	1	1.07	70.0853	3.4	0	1	0	125	163	75	28.2284	9.7	4.7	8.1	48	186
52.3778	0	0.91	64.8218	3	0	0	0	132	152	42	18.1787	8.9	4.2		46	84
26.4914	0	0.76	91.6416	3.5	0	0	0	111	160	44	17.1875	9.6	4.5	5	75	84
47.0554	0	0.71	88.2165	3.6	0	0	0	90	154	42	17.7096	8.7	4	5.6	77	120
51.5565	1	0.91	87.6417	3.7	0	0	0	122	172	78	26.3656	9	4.7	6.1	51	100
59.6523	1	0.94	81.9589	3.2	51.2	0	0	98	163	71	26.7229	9.1	4.1	5.1	51	156
41.0459	1	1.08	75.3309	3.4	129.63	0	0	122	163	62	23.3355	10	4.8	6.2	45	151
52.7337	1	1.08	71.5951	3.6	0	0	0	122	177	66	21.0667	9.6	4.3	5.5	50	82
52.7337	1	1.08	71.5951	3.6	0	0	0	122	177	66	21.0667	9.6	4.3	5.5	50	82
57.7741	0	0.85	68.7481	3.4	0	0	0	120	156	60	24.6548	9.5	4.8	5.7	76	137
50.7023	0	0.89	66.9461	3.7	0	0	0	100	165	56	20.5693	9.7	4.7	5.4	77	173
73.514	1	0.92	80.5293	3.2	21.96	0	0	115	174	60	19.8177	8.7	4	5.5	51	81
46.0534	0	0.81	76.1041	4.2	0	0	0	124	153	52	22.2137	9.7	5	6	74	178
48.3888	1	1.05	75.2632	3.5	4.58	0	0	135	168	67	23.7387	9.9	4.9	6	44	95
51.7509	1	1.06	73.4361	2.9	16.35	1	0	112	174	70	23.1206	8.9	4.2	6.6	52	175
61.3826	0	0.83	69.7996	4.1	0	0	1	127	159	67	26.5021	9.6	4.4	5.5	42	114
46.9624	1	0.94	86.0366	3	0	0	0	115	168	69	24.4473	9	4.2	5	51	140
51.8741	0	0.87	68.4072	3.8	0	1	0	132	163	51	19.1953	9.6	4.7		59	82
63.2444	0	0.82	70.3547	3.1	0	0	1	167	140	53	27.0408	9.5	4.2	7.4	48	149
62.7159	1	0.9	85.305	3.5	0	0	0	114	174	62	20.4783	9.4	4.6	5.8	72	117
49.796	1	1.1	70.9154	3.9	52.78	0	0	123	167	62	22.231	9.9	4.6	6.1	64	91
52.063	1	1.1	70.2774	4	232.21	0	0	118	178	78	24.6181	8.9	4	5.5	53	85
52.7502	1	1.13	67.9476	3.4	0	0	0	124	168	73	25.8645	9.7	4.6	5.2	48	97
58.8912	0	0.9	64.11	4	0	0	0	100	153	50	21.3593	9.3	4.2	6	58	138
40.7584	1	0.99	83.4067	3.4	0	0	0	122	177	80	25.5354	9.5	4.6	5.9	59	132
51.2279	0	0.74	82.6644	4.1	0	0	0	120	160	57	22.2656	9.1	4	5.8	88	111
36.5886	0	0.85	75.4281	3.5	0	0	0	138	162	53	20.1951	9	4.2	5.6	66	86
53.0431	0	0.69	88.9837	3.4	0	0	0	112	159	50	19.7777	8.8	3.9	5.6	46	151
51.5209	0	0.83	72.3258	4	0	0	1	150	159	62	24.5243	9.6	4.4	5.7	62	96
75.948	0	0.8	69.7479	4.3	459.65	0	1	109	155	61	25.3902	9.8	4.5
48.1533	1	0.88	92.3702	4.2	7.14	0	1	116	178	72	22.7244	9.9	4.7	5.8	41	107
38.7762	1	1	83.2836	3.8	0	1	0	130	174	96	31.7083	9.2	4.3	7.2	53	141
67.3183	0	0.72	80.7178	3.8	0	0	0	112	158	55	22.0317	9.1	4	5.8	42	102
54.486	1	1.1	69.6314	3.6	0	1	1	118	168	75	26.5731	9.2	4.4	6.3	42	122
60.794	1	0.95	80.6531	3.4	101.17	0	0	124	178	74	23.3556	9.4	4.5	5.6	52	130
61.0924	1	0.9	85.7604	2.9	20.04	1	1	146	161	61	23.533	9.3	4.3	7.7	51	118
53.0951	1	1.06	73.0548	3.8	0	0	0	124	169	59	20.6575	9.1	4.3	5.6	55	107
52.7146	0	0.68	90.6097	4.6	26.59	0	0	128	154	53	22.3478	9	4.2	5.9	62	92
46.1027	1	1.04	76.8502	3.4	0	0	0	110	170	61	21.1073	9.3	4.9	5.6	78	101
55.4196	0	0.66	92.8378	3.5	0	0	0	110	160	55	21.4844	7.9	3.7	5.7	53	80
57.8207	1	0.79	100.803	4.9	16.84	0	0	89	176	56	18.0785	8.4	3.5
51.603	1	0.93	85.4547	3.4	0	0	0	115	174	66	21.7994	9.3	4.5	5.5	38	155
47.5072	1	1.13	69.407	3.3	0	0	0	108	174	62	20.4783	8.8	4.5	5.3	61	41
71.373	0	0.85	65.8605	4	11.32	0	1	125	158	55	22.0317	10.1	5	5.7	54	71
42.0452	1	1.27	62.1776	3.864	699.52	0	0	137	172	90	30.4218	10.3	4.8		63	117.2
53.7632	1	0.91	86.8992	3.6	0	0	0	110	167	59	21.1553	8.3	3.6	5.3	70	115
58.1465	1	0.95	81.3854	3	0	0	0	110	167	68	24.3824	8.1	3.4	5.8	33	127
45.6181	1	0.83	99.9119	3.5	0	0	0	110	172	66	22.3094	8.7	4.3	5	74	106
48.9336	1	0.89	90.8765	3.7	35.94	0	1	105	163	62	23.3355	8.7	4.2	5.6	67	126
51.1129	0	0.75	81.4309	3.2	0	0	0	137	152	61	26.4024	9.7	4.3	5.3	59	90
52.961	1	0.97	80.973	4.2	0	0	0	108	173	73	24.3911	8.4	3.6	5.4	27	67
51.5838	1	1.05	74.2926	3.6	0	0	0	110	170	81	28.0277	9	4.6	6.1	32	120
51.2334	0	0.86	69.5011	3.7	0	0	0	109	166	64	23.2254	9.9	4.6	4.8	77	74
47.436	0	0.88	68.7478	2.7	0	0	0	128	162	63	24.0055	9.1	4.1	4.7	76	59
47.5154	1	1.17	66.6736	3.3	0	0	0	119	165	79	29.0174	10	4.7	5.9	44	119
58.6174	0	0.94	61.03	3.1	0	0	1	100	156	61	25.0657	8.6	4.1		54	61
62.3655	0	0.93	61.0153	4.3	0	0	1	114	149	62	27.9267	9.8	4.2
59.4935	1	0.86	90.8677	3.5	0	0	1	120	172	63	21.2953	7.8	3.6	5.4	64	70
56.9582	1	0.92	84.8104	3.7	13.59	1	1	130	172	86	29.0698	8.6	4.1	6	64	122
43.5373	1	0.97	84.2587	3.9	0	0	0	120	175	73	23.8367	8.6	3.8	5.3	37	133
58.9569	1	0.92	84.2187	3.7	0	0	0	118	179	74	23.0954	8.7	4.4	5.4	50	109
31.499	1	1.05	82.1167	3.2	0	0	1	150	180	100	30.8642	8.8	4.2		36	104
58.4997	1	0.98	78.4208	3.7	272.9	0	0	139	166	63	22.8625	9.7	4.7	5.1	96	134
66.0287	1	0.96	78.3594	3.7	199.89	0	0	95	161	53	20.4467	9.4	4.2		48	88
51.0308	1	1.05	74.4553	4.1	0	0	1	115	169	83	29.0606	8.8	4.3	5.4	35	146
75.2005	0	0.91	60.2331	2.6	2780.13	1	1	137	155	66	27.4714	9.4	4		49	124
49.9165	0	0.73	84.4158	2.8	0	0	0	129	163	70	26.3465	9.5	4.3	5.1	57	75
48.7201	0	0.77	79.7677	4.1	0	0	0	122	158	62	24.8358	9.4	4.3	5.5	60	134
51.6386	1	1.06	73.4685	3.3	334.84	0	0	134	175	90	29.3878	9.6	4.6	5.2	32	83
50.0534	1	1.11	70.1052	3.1	94.33	0	0	102	170	64	22.1453	9	4.5	5.6	59	140
43.2608	0	0.91	67.3878	4.6	0	0	0	121	162	69	26.2917	10.2	4.5	5.4	53	101
52.6735	0	0.89	66.4298	3.1	0	0	1	129	152	50	21.6413	9.6	4.3		59	52
39.5811	0	0.72	89.9063	4.5	0	0	0	130	147	50	23.1385	8.9	4.2	5.2	93	82
38.9185	0	0.75	86.0636	4.1	0	0	0	102	158	53	21.2306	7.9	3.5	5.1	54	96
50.5873	0	0.76	80.3642	5	0	0	0	122	156	53	21.7784	8.8	4.4	5.4	60	148
54.2423	1	1	77.7978	3.9	0	0	0	136	177	80	25.5354	8.7	4.3	5.9	52	133
51.2909	1	1.09	71.2377	3.9	0	1	0	132	172	74	25.0135	7.9	3.6	7.2	36	57
54.2587	0	0.88	66.8978	3.3	0	1	1	143	158	62	24.8358	9.8	4.6	6.4	59	76
53.7851	0	0.91	64.4739	4.5	22.25	0	0	122	154	65	27.4077	9.7	4.5
57.0294	0	0.68	89.1741	3.7	0	0	0	105	154	52	21.9261	9.2	4.4	5.6	69	61
61.5003	1	0.89	86.7561	3.8	108.22	0	0	130	165	73	26.8136	8.3	3.8	5.5	32	99
55.1403	1	0.94	83.278	3.7	0	0	0	106	180	70	21.6049	8.5	3.7	5.5	75	103
58.987	0	0.73	81.6026	4.2	0	0	0	126	159	62	24.5243	9.8	4.5	5.5	45	107
48.9884	1	0.99	80.3501	3.8	0	0	0	121	163	55	20.7008	9.2	4.1
56.0055	1	1.14	66.4476	3.1	0	0	0	122	177	72	22.9819	8.6	3.9	5.3	38	89
40.0465	0	0.75	85.5659	3.4	0	0	0	122	156	61	25.0657	8.1	3.5	5.1	71	118
41.2758	1	1.11	72.9036	3.4	0				185	93	27.1731	9.8	4.8	5.3	63	77
59.4908	0	0.82	71.234	4.4	0	0	0	118	157	63	25.5588	8.7	3.6	5.8	34	104
68.3641	0	0.83	68.2898	3.3	35.99	0	1	145	156	83	34.1059	9.6	4.2
55.4935	1	0.87	90.9393	3.9	22.45	0	0	105	167	59	21.1553	8.2	3.6	5.6	92	139
58.6776	0	0.75	79.1811	4.2	0	0	0	115	158	60	24.0346	9.3	4.2	5.5	72	161
59.4798	1	1.02	74.6305	4.1	9.25	1	0	124	170	64	22.1453	9	4.4	7.2	73	152
68.5969	0	0.79	72.2455	4.4	0.13	0	1		160	86	33.5938	9.7	4.1		48	80
60.4244	1	1.2	61.6704	3.4	129.15	0	0	128	172	79	26.7036	9.8	4.5	5.4	39	108
53.9138	1	0.88	90.2755	3.9	209.69	0	0	127	173	83	27.7323	8.4	4.1	5.9	56	84
52.063	0	0.7	87.8503	3.4	0	0	0	128	150	58	25.7778	9.1	4.1	5.9	52	43
51.7262	1	0.91	87.5832	3.4	0	0	0	130	175	76	24.8163	8.5	3.9		42	117
26.8255	1	1.08	82.1244	4.3	0	0	0	134	175	62	20.2449	10.3	4.8		54	98
50.2888	1	1.16	66.5664	3	0				162	73	27.8159	9.7	4.5		41	155
61.514	0	0.88	65.215	4	0	0	1	126	165	67	24.6097	9.7	4.7	6.1	43	56
54.9213	1	0.96	81.3448	3.5	9.06	0	1	120	174	70	23.1206	10.2	4.7	5.8	49	79
44.8542	1	1	80.8578	3.5	1.48	0	0	136	169	77	26.9598	8.4	3.6	5.3	41	119
47.3374	1	1.17	66.7244	3.5	0	0	1	121	168	73	25.8645	9.9	4.7	5.6	53	96
71.3511	0	0.89	62.4605	3.8	306.14	0	0	136	160	55	21.4844	9.6	4.4	5.6	35	81
49.4127	0	0.56	114.864	4.1	0	0	0	104	159	56	22.151	8.4	3.8	5.2	49	126
49.2074	1	0.9	89.6107	4	0	0	0	101	171	81	27.7008	8.9	3.8	5.5	51	121
54.0999	1	0.9	87.9029	4.1	0	0	1	152	172	63	21.2953	9.1	4.4	6	71	87
54.7159	1	0.92	85.5047	2.5	4.28	0	1	138	164	58	21.5645	9.9	4.9	5.5	79	113
47.5674	0	0.75	82.628	3.6	0	0	0		164	67	24.9108	9.3	4.1		41	83
48.7365	1	1.03	76.8404	3	3.84	0	0		174	72	23.7812	9.8	4.7
39.8193	1	0.94	88.9671	3.4	0	0	0	130	174	75	24.7721	10.2	4.8	5.2	36	105
38.5927	0	0.81	78.8841	3.8	0	0	0	105	162	66	25.1486	9.2	4.8	5.3	44	113
66.8583	1	1.04	71.2648	3.6	98.61	0	1	133	168	70	24.8016	9.7	4.8	5.9	53	96
49.1499	0	0.92	64.8413	3.2	8.47	0	0	140	160	56	21.875	10.4	4.5
52.501	1	0.92	86.2249	3.5	4.43	0	0	129	172	75	25.3515	8.7	4	5.5	55	138
47.8029	0	0.75	82.5452	4.3	0	0	0	102	159	45	17.7999	8	4	5.2	84	59
71.54	0	0.77	73.7833	4	560.09	0	1	178	168	60	21.2585	9.4	4.7	5.6	45	104
30.5517	1	0.86	104.031	4	0	0	1	134	166	56	20.3223	9.9	4.7	5.5
30.6037	1	0.99	88.4022	4	0	0	0	105	174	65	21.4692	9.1	4.3	4.8	49	86
55.5428	1	0.91	86.3266	3.3	0	0	0	116	174	73	24.1115	8.2	3.3	6.1	37	127
57.1855	0	0.62	99.15	4.1	0	0	0	122	145	62	29.4887	8	4	5.7	65	98
59.1047	0	0.64	94.9447	4.5	0	0	0	130	156	47	19.313	8.7	4	5.3	50	79
45.243	0	0.77	80.9757	3.8	0	0	0	122	164	63	23.4236	8.9	4.1	5.3	60	133
50.1985	1	1.21	63.4254	3.3	0.38	1	1	99	178	79	24.9337	9.9	4.6	9.5	42	119
46.6831	1	1.04	76.6553	2.9	3.64	0	0	126	160	78	30.4688	9	4	5.8	52	130
41.3771	1	1.09	74.4124	3.3	0	0	0	140	173	82	27.3982	9.1	4.4	5.3	42	80
51.3648	1	1.06	73.5478	3.8	0	0	0	125	160	62	24.2188	8.8	4.2	5.5	61	183
46.8227	1	1.12	70.3295	3.5	0	0	0	112	193	104	27.9202	8.4	4.1	5	35	121
59.9562	0	0.87	66.4257	3.1	40.47	0	1	155	156	61	25.0657	9.8	5	6	29	42
57.2786	0	0.89	65.3091	3.8	13	0	0	110	156	84	34.5168	9.1	4
51.2608	1	0.97	81.5112	2.7	3.2	0	0	165	161	65	25.0762	9.3	4.5	6.2	42	136
57.0267	1	1.01	76.132	2.7	0.25	0	0	126	175	79	25.7959	8.4	4.2	5	42	100
51.6605	1	1.03	75.9369	4.4	81.87	0	0	120	170	82	28.3737	9.1	4.2	5.5	35	142
51.833	0	0.82	73.2547	3.1	0	0	0	100	156	52	21.3675	9.3	4.2		38	127
58.6146	1	1.05	72.3903	3.5	0	0	0	126	175	78	25.4694	8.5	3.8	5.1	50	141
59.937	1	1.06	71.2792	4.5	3.69	0	0	124	175	65	21.2245	8	4.3	5.3	51	128
65.1389	1	1.14	64.4407	3.7	7.48	0	1	130	181	85	25.9455	10	4.6
55.4059	0	0.93	62.4987	3.6	0	0	1	130	158	58	23.2335	9.5	4.5		38	121
60.9774	0	0.64	94.3455	4.6	193.99	0	1	133	155	60	24.974	9.1	4.2		47	152
49.9877	0	0.83	72.7707	3.4	0	0	0	110	164	63	23.4236	7.9	4.3	5.3	51	126
71.1239	1	1.07	68.1036	2.8	14.47	0	1	144	165	56	20.5693	9.5	4.2	5.4	38	112
65.9384	0	0.93	60.3292	4.2	0	0	0	163	151	56	24.5603	9.4	4.1		43	70
60.2108	0	0.52	120.199	3.4	470.91	1	1	140	164	70	26.0262	8.5	3.8	7.8	51	97
57.5195	0	0.55	113.716	4.2	4.14	0	0	122	151	58	25.4375	7.9	3.4	5.6	50	130
60.7666	1	1.02	74.307	2.9	52.58	0	1	130	158	62	24.8358	9.3	4.4
55.8111	0	0.86	68.3041	4.9	0	0	0	119	156	65	26.7094	9.9	4.5		61	174
54.2724	1	0.83	96.45	3.9	23.44	0	0	128	174	75	24.7721	8.9	3.9	5.6	33	149
22.6804	0	0.89	78.8223	3.8	0	0	0	122	165	54	19.8347	10.4	4.7	5.9	49	102
59.9973	1	1.03	73.6653	3.7	0	0	0	130	170	60	20.7612	8.6	3.9	5.3	68	83
76.0274	0	0.85	65.0213	3.7	609.27	0	1	195	162	62	23.6244	9	4.3	6.9	42	86
65.5688	0	0.73	79.8689	4.2	16.4	1	1	121	161	56	21.6041	9	4.3	6.1	54	111
57.5469	0	0.92	62.7981	4.2	0	0	0	106	156	56	23.0112	9.6	4.7	5.4	41	129
59.0034	0	0.64	94.9778	4.2	0	0	0	124	157	58	23.5304	8.8	4.5	5.6	81	125
41.5359	1	1	82.1293	3.2	0	0	0	138	173	58	19.3792	8.8	4	5.1	90	78
52.0986	1	1.06	73.3364	3.7	0	0	0	105	174	68	22.46	9.9	4.5	5.6	60	134
44.4381	1	1.16	68.2589	4	0	0	0	110	176	79	25.5036	8.9	4.5	5.7	40	93
44.4381	1	1.16	68.2589	4	0	0	0	110	176	79	25.5036	8.9	4.5	5.7	40	93
54.4312	0	0.61	102.046	4.6	2.07	1	0	138	161	65	25.0762	9	4.6	6.6	49	106
53.588	1	1.03	75.3743	2.8	116.49	0	0	139	170	62	21.4533	9.5	4.3
56.2491	0	0.63	97.6629	4.1	135.84	0	1	140	157	61	24.7475	8.8	3.8	5.8	56	162
46.8802	1	0.85	96.6669	4.2	0	1	0	135	183	101	30.1592	9.2	4.4	6.6	47	170
46.8802	1	0.85	96.6669	4.2	0	1	0	135	183	101	30.1592	9.2	4.4	6.6	47	170
41.4127	1	0.95	87.19	3.4	0	0	0	106	174	78	25.763	8.6	3.5	5.2	31	81
54.2971	1	0.93	84.5764	3.6	392.93	1	0	130	171	66	22.571	9.2	4.7	6.8	52	170
50.694	1	1.03	76.2285	3.3	3.2	0	0	110	170	74	25.6055	8.7	4.1	5.4	34	99
48.0082	0	0.6	106.696	3.7	0	0	0	100	160	60	23.4375	7.9	3.6	5.5	52	132
60.2546	1	0.9	86.0011	3.9	109.64	0	0	128	174	78	25.763	9	4.5	5.6	46	95
55.4497	1	0.95	82.1738	3.7	0	1	0	110	172	73	24.6755	8.6	3.8	8.9	33	79
55.4031	1	1.13	67.2741	3.4	74.69	1	1	131	183	76	22.694	9.5	4.5		50	101
63.0637	1	1.17	62.9501	4.3	389.49	0	0	120	169	75	26.2596	9	4.3	5.5	51	140
31.1266	0	0.82	81.2447	3.8	0	0	0	98	166	58	21.048	9.8	4.8	5.7	57	119
44.2053	1	0.95	86.0426	3.8	0	0	0	100	172	61	20.6193	9.1	4.3	5.8	46	113
32.6653	1	1.02	84.2857	4.2	0	0	0	110	180	88	27.1605	8.4	4.2	5.8	48	104
62.5681	1	0.94	81.1687	3.7	1140.71	0	1	140	172	72	24.3375	9.1	3.7	6	70	109
61.2211	0	0.86	67.0332	4.1	6.6	1	0	118	165	63	23.1405	9.7	4.1	6.8	51	118
61.9192	1	0.79	99.4113	4.7	55.04	0	0	130	164	63	23.4236	9.4	3.9	5.3	66	140
48.9966	1	1.04	75.9063	3.4	0.79	0	0	110	168	63	22.3214	8.5	4	5.8	51	107
72.7392	1	0.76	100.61	3.6	8674.74	1	0	120	165	54	19.8347	8.9	3.7	10.7	36
52.0383	1	0.81	100.054	3.2	80.16	0	0	114	167	85	30.478	9	4.6	5.9	74	129
61.6126	1	0.87	89.0287	3.1	39.68	0	0		167	70	25.0995	8.1	4	5.7	39	94
59.1102	0	0.7	85.6153	3.7	0	0	0	100	163	57	21.4536	9.5	3.6	5.6	48	66
56.7447	1	0.95	81.7896	3.2	2.66	1	0	130	168	67	23.7387	8.6	4.6	9.4	57	106
56.9363	0	0.76	78.4583	3.8	0	0	0	126	158	54	21.6311	9.7	4.6	6	81	85
50.0862	0	0.81	74.8182	4	0	0	0	107	158	61	24.4352	9.9	4.6	5.9	60	154
52.4435	0	0.68	90.7046	5	14.28	0	0	114	156	53	21.7784	9.3	4.3	5.7	60	159
33.7522	1	0.99	86.6622	3.6	0	0	0	90	174	62	20.4783	9.3	4.6	5.8	69	109
43.9726	1	0.95	86.1349	3.9	29.84	0	0	132	188	83	23.4835	9.6	4.1	5.2	62	158
46.0589	1	0.98	82.321	3.6	0	0	0	126	175	73	23.8367	9.2	4.7	5.6	49	188
66.0726	0	0.75	77.296	3.2	103.34	1	1	129	157	82	33.2671	8.4	2.7	6.4
54.3135	1	1.13	67.5459	4.3	0	0	0	120	168	67	23.7387	8.5	3.8	5.9	46	123
35.7317	1	1.02	82.7644	3.8	0	0	0	120	175	82	26.7755	8.9	4	5.4	43	97
54.36	1	1.17	64.8769	4.4	14.03	0	0	128	174	75	24.7721	9.5	4.5	5.5	54	108
72.5202	0	0.72	79.5073	3.4	0	1	1	152	155	53	22.0604	8.2	3.4	8.4	59	61
64.6078	1	0.87	88.1749	4	0	0	0	120	165	60	22.0386	9.1	4.2	5.6	59	134
51.2225	1	1.04	75.2248	4	0	0	0	138	166	69	25.0399	9	3.9	5.2	57	103
55.2115	1	1.1	69.4447	4	0	1	0	108	173	78	26.0617	9.1	3.8	7.1	39	114
40.3039	1	1.18	68.2654	3	2.71	0	0	132	178	76	23.9869	8.6	4	6.1	35	136
40.3039	1	1.18	68.2654	3	2.71	0	0	132	178	76	23.9869	8.6	4	6.1	35	136
53.7659	1	1.18	64.3863	4.5	57.56	0	1	140	166	71	25.7657	8.8	3.7	5.7	46	141
47.2252	0	0.63	101.192	4.1	0	0	0	138	157	63	25.5588	9.5	4.1	5.6	49	102
61.8535	1	1.05	71.6042	3.2	90.99	0	1	142	169	75	26.2596	9.3	4.2	5.2	50	143
54.412	1	1.15	66.1678	3.9	53.31	0	0	118	163	70	26.3465	9.3	3.9	5.5	41	43
40.9829	1	1	82.3531	3.7	0	0	0	110	173	62	20.7157	8.5	3.6	5.2	60	88
58.4422	1	1.05	72.4336	3.9	100.14	0	0	100	160	65	25.3906	8.6	4.1	5.1	41	150
35.1704	0	0.79	82.7382	4.5	0	0	0	94	157	48	19.4734	9.7	4.4	5.5	86	88
53.8782	1	0.89	89.118	3.9	0	0	0	130	165	69	25.3444	8.4	4.4	5.5	46	88
54.8638	1	1.07	71.7884	3.3	571.76	0	0	122	169	71	24.8591	8.5	4.1	5.6	35	135
45.3388	1	1.16	67.9814	4.1	7.29	0	0	128	174	70	23.1206	8.7	3.9	5.7	57	89
47.0445	1	0.86	95.3032	3.7	0	0	0	100	172	61	20.6193	8.3	3.4	5.1	48	72
40.7146	1	1.11	73.1065	4.4	0	0	0	118	174	83	27.4145	9.2	4	5.8	43	116
54.694	1	1.1	69.5775	3.5	0	0	0	120	176	74	23.8895	8.7	4	5.5	42	141
51.0856	1	1.16	66.3543	2.8	0	0	0	121	165	65	23.8751	9.9	4.3	5.3	39	136
64.4819	0	0.54	113.486	4.7	0	1	0	130	152	42	18.1787	10	4.1	8.7	79	61
39.7481	1	1.09	75.0217	4.2	0	0	0	134	166	74	26.8544	8.7	4	5.4	40	83
61.8864	0	0.79	73.7711	3.9	58.54	0	0	106	156	60	24.6548	8.9	4.3	5.8	57	201
49.9247	0	0.74	83.098	3.9	0	0	0	110	161	50	19.2894	9.6	4.5	4.9	75	126
46.3135	1	0.92	88.4481	4.1	0	0	0	111	173	73	24.3911	9	4.1	5.3	42	119
53.0376	0	0.71	86.0992	3.6	16.74	0	0	160	160	57	22.2656	9.2	4.1
44.9774	1	0.99	81.7555	3.2	0	0	0	138	168	75	26.5731	9.5	3.8	5.7	38	104
52.5777	0	0.77	78.5433	4.5	1.77	0	0	110	159	59	23.3377	8.8	4	5.9	64	124
46.7023	1	1.08	73.3823	4	0	0	0	135	176	73	23.5666	9.5	4.1	5.1	105	102
56.9747	1	0.89	88.1127	3.4	1.92	0	0	126	160	68	26.5625	9.1	4.1	5.2	51	130
48.8788	0	0.74	83.4559	3.9	0	0	0	104	163	58	21.83	8.7	4.2	5.6	55	107
51.6468	0	0.78	77.6635	4.8	0	0	0	128	156	52	21.3675	8.8	3.8	5.2	55	77
50.9076	1	1.03	76.1635	4.1	1.28	0	0	90	169	70	24.5089	9.1	3.8	5.4	49	117
50.9487	1	0.94	84.6254	3.6	395.84	1	0	112	174	80	26.4236	9.4	4.4	7.3	42	85
65.4319	1	0.95	79.4584	3	72.08	0	0	100	176	69	22.2753	9.6	4.8	5.8	70	111
47.2444	0	0.7	89.5995	4.1	0	0	0	108	160	58	22.6562	8.8	3.6	5.6	63	82
44.783	1	1.23	63.6959	2.7	59.02	0	0	145	174	73	24.1115	9.8	4.4
50.4832	0	0.6	105.613	4.4	0	0	0	132	160	73	28.5156	8.6	3.7	5.2	60	143
64.6735	1	0.78	99.9962	3.5	392.25	1	0	136	160	59	23.0469	8.4	4.4	5.6	33	101
55.0116	1	0.96	81.3176	3.6	1.67	0	0	108	170	63	21.7993	9.1	4.3	5.5	81	99
45.2047	0	0.78	79.7926	3.6	0	0	0	102	148	54	24.653	9.1	4	5.1	77	94
43.3292	1	1.05	76.9696	4.3	0	0	0	107	171	81	27.7008	8.8	4.2	5.2	59	142
49.8042	0	0.74	83.1387	4.3	0	0	0	124	160	53	20.7031	8	3.5	5.2	50	85
54.4778	0	0.85	69.5729	4.2	11.32	0	0	110	157	58	23.5304	8.8	4	5.8	45	171
53.1609	1	0.9	88.2159	4	0	0	1	138	175	93	30.3673	8.2	3.8	5.8	82	106
58.245	0	0.74	80.538	3.9	0	0	0	126	157	68	27.5873	9.3	4.2	6.3	71	95
54.3272	1	1.08	71.1637	4.4	0	0	0	124	182	75	22.6422	8.6	4	6	46	166
56.3997	0	0.67	90.9164	5	0	0	0	122	159	57	22.5466	8.7	3.5	6	41	114
57.9329	1	0.91	85.5915	3.3	0	0	0	110	173	66	22.0522	8.7	4.4	5.7	77	71
51.6851	0	0.74	82.5155	4	0	0	0	120	150	57	25.3333	9.1	3.8	5.3	57	163
47.0664	1	0.92	88.159	3.5	0	0	0	90	165	60	22.0386	8.7	4.1	5.6	57	165
52.4271	1	1	78.3372	4.1	0	0	0	102	169	64	22.4082	9	4.2	5	48	108
60.011	1	1.02	74.4959	3.6	27.13	0	0	120	160	58	22.6562	8.6	4	5.3	69	114
68.1862	1	1.15	63.2051	3.8	1404.99	0	1	136	165	53	19.4674	8.9	3.5	5.8	42	107
54.1711	1	0.87	91.3856	3.2	4.82	1	0	122	180	78	24.0741	9.6	4.6	6.4	72	69
54.0233	1	0.91	86.8141	4	23.68	0	0	122	168	73	25.8645	8.7	4	5.6	55	154
36.846	1	0.99	85.133	3	10.54	0	0	128	175	65	21.2245	9.3	4.4	5.3	43	92
47.6441	1	0.98	81.7575	3.6	22.41	0	0	121	172	81	27.3797	9	4.1	5.8	52	139
53.4757	1	1.05	73.7513	3.9	0	0	0	108	183	83	24.7843	8.8	3.9	5.3	45	112
72.5202	0	0.87	63.9092	3.9	54.7	0	0	137	160	62	24.2188	9.6	4.3	5.5	48	98
50.8063	1	0.92	86.8012	3.6	1.18	0	0	110	176	72	23.2438	9.8	4.6	5.3	53	131
45.9603	0	0.89	68.2939	3.1	0	0	0	104	158	68	27.2392	9.4	4.3	5.5	46	137
53.5058	1	0.92	85.8937	3	152.09	0	0	110	168	64	22.6757	8.7	4.5	6.3	79	131
59.8385	0	0.7	85.4027	4.7	0	0	0	98	164	73	27.1416	8.3	3.8	5.7	74	121
48.7885	1	0.95	84.3367	3.7	0	0	0	134	174	79	26.0933	8.7	4.1	6	69	81
58.9021	1	1.05	72.3184	4	0	0	0	112	169	73	25.5593	8.4	3.9	5	51	149
57.974	0	0.83	70.6138	3.9	0	0	0	124	162	60	22.8624	9	4.2	5.6	58	168
34.2204	0	0.75	88.3408	2.8	0	0	0	110	158	53	21.2306	9.7	4.5
47.8111	0	0.76	81.2903	4.1	0	0	0	110	158	57	22.8329	8.8	4.2	5.1	76	74
45.0678	0	0.82	75.3643	3.7	0	0	0	104	169	52	18.2066	8.3	4.3	5.9	64	141
58.8145	1	1.14	65.7907	3.1	0	0	0	120	165	60	22.0386	9.9	4.3	6	88	124
52.2026	1	1.19	64.1454	4.1	0	0	0	122	174	68	22.46	8	3.6	5.2	49	124
64.9911	0	0.89	63.6556	3.9	72.77	0	0	110	166	69	25.0399	8.6	3.6	5.5	73	120
55.8658	1	0.88	89.6261	4	0	0	1	152	171	71	24.281	8.9	4.3	5.3	39	122
54.768	1	0.98	79.4771	3.5	0	0	0	130	177	82	26.1738	8.8	3.5	6.3	35	104
41.1499	1	1.05	77.7801	9.6	0	0	0	122	173	93	31.0735	9.8	4.2	5.6	36	127
43.8439	1	1.23	63.9705	3.8	90	0	0	124	172	89	30.0838	9	3.7	5.8	37	103
60.794	1	1.22	60.4304	3.7	0	0	0	108	177	80	25.5354	8.6	3.9	5.7	46	110
45.6537	1	1.02	78.7481	4.8	0	0	0	110	177	73	23.3011	9	4	5.2	59	123
47.499	1	1.16	67.3421	3.9	0	0	0	130	175	73	23.8367	8.7	3.8	5.4	42	108
53.7495	0	0.88	67.0259	4.4	0	0	0	127	161	62	23.9188	8.7	4	5.1	42	102
62.475	0	0.87	65.8731	3.8	9.45	0	1	150	154	57	24.0344	9	4.4
53.013	0	0.58	108.742	4.7	0	0	0	120	156	53	21.7784	8.4	3.5	5.9	58	95
35.6167	1	1.07	78.3689	2.3	0	0	0	123	177	99	31.6001	9.4	4.8	5.7	37	213
48.0575	1	1.03	77.0595	3.5	0	0	0	120	171	72	24.623	9.3	4.1	5.5	43	119
50.7379	0	0.7	88.3113	3.9	0	0	0	104	152	55	23.8054	8.6	4.2	5.2	75	113
48.7502	1	1.14	68.3456	3.3	0	0	0	100	164	82	30.4878	9.1	4.4	5.9	38	110
71.2635	1	1.11	65.2534	3.8	574.56	0	0	122	161	56	21.6041	8.6	3.6	5.5	54	95
52.5366	1	1.18	64.6893	3.4	2.26	0	0	134	170	75	25.9516	8.7	4.6	6.1	30	89
69.7248	1	0.58	138.623	4.9	0	0	0	118	150	40	17.7778	8.2	3.3	6	58	82
53.8864	0	0.68	90.2062	4.3	0	0	0	120	153	54	23.0681	8.9	4.1	5.4	58	97
51.2334	0	0.75	81.392	3.5	0	0	0	110	162	66	25.1486	9	3.9	5.6	55	84
56.9582	1	1.02	75.2897	3.2	4.43	0	0	104	165	58	21.3039	9.2	4.1	5.3	60	105
41.3087	1	1.15	69.9739	3.8	0	0	0	104	168	71	25.1559	8.9	4.2	5.4	56	111
56.742	0	0.56	111.684	3.7	0	0	0	110	155	58	24.1415	8.4	3.9	5.8	94	145
37.8973	1	0.95	88.7743	3.8	0	0	0	114	170	70	24.2215	8.7	3.6	6.3	39	117
44.7639	1	0.94	86.8781	4.1	0	0	0	138	160	61	23.8281	9.3	4.1	6.4	57	145
58.3244	0	0.84	69.5594	3.3	342.42	0	1	147	164	73	27.1416	9.5	4.3	6.3	46	97
71.2772	0	0.88	63.2936	3.8	35.94	0	0	126	155	55	22.8928	9.7	4.3	6.1	44	112
47.0801	1	0.9	90.4183	3.3	0	0	0	130	173	63	21.0498	8.3	4.3	5.5	42	118
18.6119	1	1.1	86.5971	3.9	0	0	0	137	187	78	22.3055	9.6	4.9	5.4	49	76
64.8843	0	0.74	78.7924	4.4	0	0	1	140	155	48	19.9792	8.8	4.4	6.1	60	97
47.2033	1	1.1	71.6893	4.1	24.42	1	1	141	179	90	28.089	9.2	5	6.5	59	148
47.5592	0	0.91	66.1043	3.8	0	0	0	98	152	51	22.0741	8.9	4.6	5.9	84	100
63.9617	1	0.88	87.1974	3.3	10.04	0	0	112	176	79	25.5036	8.3	3.4	5.4	30	97
69.7522	1	0.91	82.4256	3.4	0	0	0	130	168	60	21.2585	9	4	6	44	93
52.9008	0	0.74	82.127	4.3	8.52	0	1	145	160	75	29.2969	9.6	4.2	5.9	60	239
52.9008	0	0.74	82.127	4.3	8.52	0	1	145	160	75	29.2969	9.6	4.2	5.9	60	239
49.6701	1	1.02	77.4116	2.7	20.78	0	0	110	170	74	25.6055	8.6	4	5.8	38	103
51.4853	0	0.71	86.62	3.9	0	0	0	124	162	62	23.6244	8.4	3.5	4.8	37	107
50.6393	1	0.98	80.7518	3.4	0	0	0	110	177	69	22.0243	8.8	3.7	5.8	53	91
66.8172	0	0.88	64.1293	3.9	0	0	0	110	152	41	17.7458	9.5	4.2	5.2	83	177
62.6858	0	0.59	103.051	4.1	0	0	0	118	147	52	24.064	9.3	3.4	5.7	81	95
51.3593	0	0.74	82.6214	3.5	98.91	0	0	130	168	70	24.8016	9.3	3.9	5.2	72	107
53.8179	1	0.97	80.7096	4.9	80.94	0	0	117	178	80	25.2493	9.3	3.9	5.6	49	120
51.3128	0	0.81	74.4517	3.7	0	0	0	110	161	67	25.8478	10	3.7	5.3	59	122
65.588	1	1.14	64.3509	3	0	0	0	120	171	79	27.0169	9.3	4.1	5.7	39	88
43.8357	0	0.56	117.691	4.2	0	0	0	110	160	65	25.3906	8.7	4.2	5.9	71	178
78.2533	0	0.61	94.7961	4.7	111.66	0	0	137	150	50	22.2222	8.5	4	6.3	38	95
55.8467	0	0.66	92.6932	4.4	0	0	0	136	158	56	22.4323	9.2	4.5	5.1	75	103
54.6831	1	0.69	119.185	4.7	15.31	0	0	118	174	78	25.763	8.5	4.2	5.2	37	131
69.9877	1	0.77	99.8823	4.4	2782.33	0	0	130	174	55	18.1662	8.8	4.5	5.4	49	102
51.7755	0	0.66	94.1285	5.4	0	0	0	90	155	49	20.3954	9.1	4.5	5.4	65	101
39.2334	0	0.73	88.6452	4	0	0	0	92	160	60	23.4375	8.4	3.9	5.2	55	55
62.7515	1	0.97	78.2322	3.2	6.05	0	1	139	162	74	28.1969	9.1	4	6.1	54	126
63.2471	1	1.02	73.7059	3.8	309.68	0	1	145	168	75	26.5731	8.2	4.1	5.8	66	92
67.8494	0	0.84	67.4559	4	0	0	0	130	163	68	25.5937	8.3	4.5	5.1	56	86
50.4641	1	0.97	81.7708	4.3	0	0	0	110	170	64	22.1453	8.9	3.9	4.9	56	108
56.3641	0	0.77	77.4423	3.8	0	0	0	110	157	59	23.9361	9.1	4.1	5.6	41	104
74.6721	1	1.06	68.1685	3.4	668.01	0	0	132	174	94	31.0477	8.9	4	5.7	54	145
46.8994	1	1.21	64.3068	3.3	0	1	0	122	170	68	23.5294	8.9	4.1	5.9	33	133
57.9192	1	1.02	75.0344	3.3	13.79	0	0	106	168	63	22.3214	8.8	4.5	5.8	45	99
60.3696	1	0.8	98.4841	3.7	4.43	0	0	128	162	64	24.3865	8.6	4.1	4.9	47	140
55.4114	0	0.68	89.6966	3.8	0	0	0	102	154	52	21.9261	9	4.3	5.7	70	155
51.6359	1	0.92	86.5163	3.8	0	0	0	114	173	62	20.7157	9	4.5	5.7	52	160
56.9856	1	0.95	81.7193	3.6	0	1	0	135	168	78	27.6361	8.2	3.9	6.4	32	126
55.9973	1	0.99	78.1983	2.6	0	0	0	120	176	86	27.7634	8.4	3.8	4.9	57	109
51.7755	1	1.03	75.9026	3.4	0	0	0	122	167	62	22.231	9.1	4.5	5.8	72	168
57.9548	1	0.8	99.3036	3.5	215.1	1	0	106	165	69	25.3444	8.3	3.4	9.4	33	135
55.2444	0	0.65	94.5487	4.2	0	0	0	106	160	53	20.7031	8.6	3.7	5.3	60	106
38.9733	1	1.12	72.9986	3.6	0	0	0	124	176	72	23.2438	9.4	4.2	5.1	40	98
54.4312	1	1.23	61.2224	3.9	166.33	0	0	181	162	69	26.2917	9.2	4.4	5.7	42	138
41.6482	1	1.02	80.2298	3.4	0	0	0	119	171	86	29.4108	9	4.1	6.1	42	157
42.768	1	1.02	79.7988	4	0	0	0	130	174	76	25.1024	8.4	3.9	5	53	135
45.1444	0	0.82	75.3384	4.1	0	0	0	100	161	67	25.8478	8.4	4.1	5	71	59
43.1896	1	0.82	102.451	2.9	0	0	1	142	168	80	28.3447	8.9	4.7	5.6	38	114
44.9035	1	0.99	81.7828	3.2	0	0	0	136	178	80	25.2493	9.1	4.6	5.4	43	135
42.9651	0	0.82	76.0989	4.1	0	0	0	106	167	76	27.2509	9.2	4.6	5.6	60	108
55.2142	0	0.83	71.3164	4	165.23	0	0	105	156	55	22.6003	10	4.7	5.8	49	100
53.8042	1	1.12	68.373	3.6	17.29	0	0	96	168	59	20.9042	8.8	4.1	6	46	163
69.8261	1	1.18	61.0591	2.9	5.66	0	1	155	180	92	28.3951	9.3	4.7	5.6	43	106
53.4155	1	0.81	99.5245	3.3	0	0	0	134	176	75	24.2123	8.4	4.2	5.8	41	138
56.8433	1	0.81	98.2758	4.2	195.02	0	0	116	163	66	24.841	8.2	4	6.3	39	150
64.5613	1	0.81	95.7684	3.6	83.99	0	0	112	174	91	30.0568	9	3.9	5.5	41	101
51.8412	0	0.66	94.1042	3.7	0	0	0	110	162	51	19.433	8.1	3.7	5.4	69	110
55.5346	1	0.99	78.3301	3.8	20.39	0	0	136	171	71	24.281	9.2	4.3	5.1	61	100
44.6242	1	1.04	77.3604	3	0	0	1	141	167	58	20.7967	9.2	4.6	4.9	78	72
54.0917	1	0.9	87.9056	3.9	0	0	0	110	185	85	24.8356	10	4.4	5.7	73	107
[truncated: 510 more rows]
